# Supplementary material for: Interplay of two small RNAs fine-tunes hierarchical flagella gene expression in Campylobacter jejuni
Source: Nat Commun. 2024 Jun 19;15:5240. doi: 10.1038/s41467-024-48986-8 (PMC11187230; doi:10.1038/s41467-024-48986-8)
Supplement: Supplementary file 4 — Supplementary Dataset 1 [file 41467_2024_48986_MOESM4_ESM.xlsx]

## Sheet: Supplementary Dataset 1
Number	Locus tag	Gene product	Energy (kcal/mol)	p-value	Overlapping to 3'-truncated CJnc230
1	Cj1464	flagellar biosynthesis protein FlgM	-14.21	0.004	yes
2	Cj1387c	hypothetical protein	-12.59	0.009	yes
3	Cj0391c	hypothetical protein	-12.08	0.011	yes
4	Cj1717c	3-isopropylmalate dehydratase large subunit LeuC	-11.12	0.017	yes
5	Cj0932c	phosphoenolpyruvate carboxykinase PckA	-11	0.017	yes
6	Cj0339	MFS transport protein	-10.93	0.018	yes
7	Cj0794	hypothetical protein	-10.6	0.021	yes
8	Cj0431	ATP/GTP-binding protein	-10.59	0.021	yes
9	Cj0457c	lipoprotein	-10.52	0.022	yes
10	Cj1090c	lipoprotein	-10.45	0.022	yes
11	Cj1112c	methionine sulfoxide reductase B	-10.45	0.022	yes
12	Cj0953c	bifunctional phosphoribosylaminoimidazolecarboxamide formyltransferase/IMP cyclohydrolase PurH	-10.41	0.023	yes
13	Cj0605	amidohydrolase	-10.41	0.023	yes
14	Cj1491c	two-component regulator	-10.4	0.023	yes
15	Cj0858c	UDP-N-acetylglucosamine 1-carboxyvinyltransferase MurA	-10.28	0.024	yes
16	Cj0586	DNA ligase LigA	-10.03	0.027	yes
17	Cj1014c	ABC transporter ATP-binding protein LivF	-9.97	0.028	yes
18	Cj0981c	MFS transport protein CjaB	-9.71	0.031	yes
19	Cj0335	flagellar biosynthesis protein FlhB	-9.69	0.032	yes
20	Cj1729c	flagellar hook protein FlgE	-9.55	0.034	yes
21	Cj1282	rod shape-determining protein RodA	-9.51	0.034	yes
22	Cj1324	flagellin modification factor PtmG	-9.46	0.035	yes
23	Cj0024	ribonucleotide-diphosphate reductase subunit alpha NrdA	-9.44	0.035	yes
24	Cj0020c	cytochrome C551 peroxidase	-9.16	0.04	yes
25	Cj1186c	ubiquinol-cytochrome C reductase iron-sulfur subunit PetA	-9.14	0.041	yes
26	Cj0170	hypothetical protein	-9.01	0.043	no
27	Cj0400	ferric uptake regulator Fur	-8.92	0.045	no
28	Cj0681	hypothetical protein	-8.91	0.045	no
29	Cj0154c	rRNA small subunit methyltransferase I	-8.91	0.045	no
30	Cj1643	periplasmic protein	-8.84	0.046	no
31	Cj1086c	hypothetical protein	-8.8	0.047	yes
32	Cj1236	hypothetical protein	-8.8	0.047	no
33	Cj1652c	glutamate racemase MurI	-8.77	0.048	no
34	Cj0193c	trigger factor Tig	-8.74	0.049	yes
35	Cj0663c	ATP-dependent protease peptidase subunit hslV	-8.6	0.052	no
36	Cj1480c	50S ribosomal protein L13	-8.58	0.052	no
