# Supplementary material for: Interplay of two small RNAs fine-tunes hierarchical flagella gene expression in Campylobacter jejuni
Source: Nat Commun. 2024 Jun 19;15:5240. doi: 10.1038/s41467-024-48986-8 (PMC11187230; doi:10.1038/s41467-024-48986-8)
Supplement: Supplementary file 5 — Supplementary Dataset 2 [file 41467_2024_48986_MOESM5_ESM.xlsx]

## Sheet: Supplementary Dataset 2
Number	Locus tag	Gene product	Energy (kcal/mol)	p-value
1	Cj0391c	hypothetical protein	-27.4	0.0007
2	Cj0981c	MFS transport protein CjaB	-19.28	0.0007
3	Cj1729c	flagellar hook protein FlgE	-18.97	0.001
4	Cj0611c	acyltransferase family protein	-19.93	0.0013
5	Cj1464	flagellar biosynthesis protein FlgM	-14.3	0.0023
6	Cj0062c	integral membrane protein	-15.62	0.003
7	Cj0457c	lipoprotein	-17.38	0.0031
8	Cj1387c	hypothetical protein	-18.07	0.0034
9	Cj1415c	adenylyl-sulfate kinase CysC	-18.26	0.004
10	Cj0714	50S ribosomal protein L19	-18.63	0.004
11	Cj1671c	hypothetical protein	-16.66	0.0062
12	Cj0953c	bifunctional phosphoribosylaminoimidazolecarboxamide formyltransferase/IMP cyclohydrolase PurH	-16.74	0.0074
13	Cj1477c	hydrolase	-13.76	0.0077
14	Cj1590	translation initiation factor IF-1	-15.18	0.0084
15	Cj1014c	ABC transporter ATP-binding protein LivF	-13.38	0.0098
16	Cj1026c	lipoprotein FlgP	-14.6	0.0101
17	Cj0144	methyl-accepting chemotaxis signal transduction protein	-13.93	0.0109
18	Cj1644	geranyltranstransferase IspA	-13.7	0.0114
19	Cj1264c	hydrogenase maturation protease HydD	-12.68	0.0123
20	Cj0349	tryptophan synthase subunit alpha TrpA	-18.28	0.0131
21	Cj0758	heat shock protein GrpE	-14.6	0.0134
22	Cj0794	hypothetical protein	-17.7	0.0138
23	Cj1196c	glycerol-3-phosphate dehydrogenase GpsA	-15.96	0.0155
24	Cj1717c	3-isopropylmalate dehydratase large subunit LeuC	-13	0.0168
25	Cj0932c	phosphoenolpyruvate carboxykinase PckA	-11.82	0.018
26	Cj0020c	cytochrome C551 peroxidase	-13.71	0.018
27	Cj0339	MFS transport protein	-13.88	0.0188
28	Cj0335	flagellar biosynthesis protein FlhB	-25.79	0.0205
29	Cj0431	ATP/GTP-binding protein	-10.75	0.0228
30	Cj1053c	integral membrane protein	-18.05	0.0232
31	Cj0858c	UDP-N-acetylglucosamine 1-carboxyvinyltransferase MurA	-12.17	0.0235
32	Cj1491c	two-component regulator	-12.23	0.0245
33	Cj1090c	lipoprotein	-11.17	0.0249
34	Cj1112c	methionine sulfoxide reductase B	-10.74	0.0253
35	Cj0605	amidohydrolase	-11.3	0.0255
36	Cj0262c	methyl-accepting chemotaxis signal transduction protein	-12.04	0.0276
37	Cj1086c	hypothetical protein	-16.48	0.028
38	Cj0770c	NLPA family lipoprotein	-12.1	0.0307
39	Cj0586	DNA ligase LigA	-12.28	0.0319
40	Cj0193c	trigger factor Tig	-14.79	0.0328
41	Cj1324	flagellin modification factor PtmG	-10.8	0.035
42	Cj1555c	hypothetical protein	-14.92	0.0374
43	Cj0136	translation initiation factor IF-2	-11.91	0.0376
44	Cj0274	acyl-[acyl-carrier-protein]-UDP-N-acetylglucosamine O-acyltransferase LpxA	-13.05	0.0385
45	Cj1002c	phosphoglycerate/bisphosphoglycerate mutase	-20.2	0.0392
46	Cj0898	histidine triad (HIT) family protein	-13.56	0.0396
47	Cj0024	ribonucleotide-diphosphate reductase subunit alpha NrdA	-12.94	0.04
48	Cj0256	sulfatase family protein	-16.18	0.0403
49	Cj1696c	50S ribosomal protein L24	-12.7	0.0405
50	Cj0415	GMC oxidoreductase subunit	-15.63	0.0407
51	Cj1210	integral membrane protein	-13.22	0.0414
52	Cj1725	periplasmic protein	-14.1	0.0414
53	Cj1282	rod shape-determining protein RodA	-12.98	0.0426
54	Cj0813	3-deoxy-manno-octulosonate cytidylyltransferase KdsB	-14.8	0.0426
55	Cj0747	hypothetical protein	-12.62	0.0431
56	Cj1600	imidazole glycerol phosphate synthase subunit HisH	-15.88	0.0458
57	Cj0680c	excinuclease ABC subunit B UvrB	-25.96	0.0466
58	Cj0448c	MCP-type signal transduction protein	-12.16	0.0473
59	Cj1245c	membrane protein	-10.33	0.0479
60	Cj0498	indole-3-glycerol phosphate synthase TrpC	-12.34	0.0492
61	Cj1265c	Ni/Fe-hydrogenase B-type cytochrome subunit HydC	-13.43	0.0498
62	Cj1532	periplasmic protein	-12.21	0.0506
63	Cj0811	tetraacyldisaccharide 4'-kinase LpxK	-10.46	0.0509
64	Cj1186c	ubiquinol-cytochrome C reductase iron-sulfur subunit PetA	-12.28	0.0523
65	Cj1213c	glycolate oxidase subunit D GlcD	-9.78	0.0544
