# Supplementary material for: Interplay of two small RNAs fine-tunes hierarchical flagella gene expression in Campylobacter jejuni
Source: Nat Commun. 2024 Jun 19;15:5240. doi: 10.1038/s41467-024-48986-8 (PMC11187230; doi:10.1038/s41467-024-48986-8)
Supplement: Supplementary file 6 — Supplementary Dataset 3 [file 41467_2024_48986_MOESM6_ESM.xlsx]

## Sheet: Supplementary Dataset 3
Number	WT	ΔfliA	ΔflgM	ΔCJnc230	OE CJnc230
1	3312	2338	2643	2956	4335
2	3263	615	4004	2578	4093
3	2301	569	1651	2870	2926
4	2044	761	2459	2329	3481
5	3097	2017	2587	2687	2665
6	3374	2388	3154	2969	4549
7	3033	878	2362	2812	3340
8	2162	1975	2966	2287	3860
9	3216	450	2205	1988	3708
10	3357	484	3573	2385	3739
11	3353	465	3140	2585	3225
12	2022	1239	2643	3051	4131
13	3304	2090	3383	1886	3511
14	2642	609	2797	2514	2770
15	2710	503	2201	2383	2740
16	2666	1207	3572	2418	3101
17	3137	495	2088	2576	3310
18	2692	722	3360	3171	3694
19	2649	452	2836	2812	3804
20	3084	544	3016	2943	4326
21	3232	665	2895	2354	3937
22	3308	472	2738	3055	3982
23	3210	1436	3323	2627	3736
24	3197	1429	3130	2703	3786
25	3376	606	2757	2203	3564
26	3089	2048	2695	2748	3869
27	2927	468	2815	2643	3404
28	3143	1429	3495	2872	2867
29	3348	2600	2912	2731	3819
30	3328	346	3269	2296	2348
31	3272	1691	3569		3399
32	3452	421	3380		3865
33	3106	1325			3116
34	2571	532			3548
35	3118	1036			2912
36	3024	525			3713
37	2723	2013			3339
38	3073	1721			3713
39	3274	484			3334
40	3210	1640			3263
41	3119	1441			3473
42	3579	662			3519
43	3119	853			3648
44	3017	1658			3633
45	3728	601			3696
46	3373	1718			3591
47	3107	1070			4088
48	3118				3202
49	3294				3371
50	3370				3560
51					3530
52					3539
53					3919
54					3705
55					3360
56					3486
57					3886
58					3470
59					3895
mean	3064.46	1099.81	2925.56	2614.4	3549.03
SD	367.031	644.544	503.208	311.384	418.818
