# Supplementary material for: Interplay of two small RNAs fine-tunes hierarchical flagella gene expression in Campylobacter jejuni
Source: Nat Commun. 2024 Jun 19;15:5240. doi: 10.1038/s41467-024-48986-8 (PMC11187230; doi:10.1038/s41467-024-48986-8)
Supplement: Supplementary file 7 — Supplementary Dataset 4 [file 41467_2024_48986_MOESM7_ESM.xlsx]

## Sheet: Supplementary Dataset 4
Number	WT	ΔCJnc170	OE CJnc170	ΔCJnc170 ΔCJnc230	OE CJnc170 ΔCJnc230	ΔCJnc170 OE CJnc230	OE CJnc170 OE CJnc230
1	2578	2679	561	2834	671	4354	3605
2	2670	2687	842	3055	395	4053	3145
3	2958	2795	500	2714	428	3838	3975
4	3349	2890	701	2270	641	4826	3442
5	3288	2924	630	2858	606	3655	3394
6	2904	3144	1008	2628	701	3742	3616
7	3305	3126	991	2211	594	3508	3796
8	3173	3111	676	2490	959	3155	3328
9	2960	2902	607	2562	482	4240	4316
10	2866	2083	401	2355	989	4061	3548
11	2878	3069	395	2545	406	2959	3468
12	2967	2586	549	2514	447	4049	4325
13	2751	3060	1063	2826	574	4259	4012
14	2797	2942	1342	2687	405	3459	3431
15	2897	2586	1632	2295	496	3136	3973
16	2703	2420	994	2371	581	3756	4042
17	2747	2630	860	2420	480	3102	3761
18	2785	2938	446	2130	402	3663	3595
19	2942	2196	685	3099	702	3675	3597
20	2598	2832	439	2641	526	3172	4344
21	2800	2733	860	2857	652	3165	2796
22	3045	3019	1897	2134	408	3001	3422
23	3065	3065	1112	1940	457	3545	3589
24	2563	2210	1634	2578	595	4162	3278
25	2345	2443	2566	2354	425	2945	3612
26	2843	2755	2569	2387	418	3414	2812
27	2712	2832	548	2994	531	2514	4596
28	2552	2766	415	2527	689	3588	3193
29	2544	2966	655	2513	539	3925	3591
30	2532	2587	578	2260	610	3910	3576
31	2908	3173	460	2360	449	3731	3862
32	2039	2775	699	2310	398	2646	2935
33	2350	2790	695	2637	523	3305	3551
34	2377	2613	1572	2441	393	2890	3019
35	2877	3377	546	2786	785	2591	4242
36	2524	2724	546	2350	622	3001	3366
37	2631	2499	746	2713	520	3147	4699
38	2834	2905	542	2645	427	2868	3950
39	2614	2480	489	2458	500	2586	3403
40	2981	2711	383	2759	399	3038	3890
41	2689	2538	572	2300	1060	2808	3967
42	2558	2645	517	2603	426	3294	3866
43	2355	2903	420	2942	404	3349	3349
44	2967	2940	587	2896	480	2938	2900
45	2811	2451	2535	2575	527	3071
46	3078	1927	655	2797	511	2859
47		3079	622	2679	415	3314
48		2389	411	2522	485	3362
49		3263	410	2712	652	2899
50		3069	969	2634	862	3351
51			438	2489	791	3273
52			524	2758	806	3120
53			583		481	3090
54			487		468	3346
55			452		383	3425
56			937		418	2971
57			1559		604	2861
58			1580		493	3934
59			1298		428	3199
60			2687		566	3420
61			397		889	2909
62			525		507	3348
63			2390		490	3825
64			2445		921	3240
65			2077		524
66			472		605
67			2562		567
68			419		386
69			531		574
70			2813		403
71			1831		489
72			469		630
73					428
mean	2776.3	2764.54	972.333	2565.67	554.767	3372.5	3640.39
SD	267.293	302.817	693.468	246.712	156.583	479.506	445.109
