# Supplementary material for: Interplay of two small RNAs fine-tunes hierarchical flagella gene expression in Campylobacter jejuni
Source: Nat Commun. 2024 Jun 19;15:5240. doi: 10.1038/s41467-024-48986-8 (PMC11187230; doi:10.1038/s41467-024-48986-8)
Supplement: Supplementary file 8 — Supplementary Dataset 5 [file 41467_2024_48986_MOESM8_ESM.xlsx]

## Sheet: Supplementary Dataset 5
Number	Type	Locus_tag	Name	Product	log2FC	padj
1	tRNA	Cjp22	tRNAAsn	tRNA-Asn	3.86	0
2	5'UTR	Cj0936		F0F1 ATP synthase subunit C	2.66	0
3	CDS	Cj0474	rplK	50S ribosomal protein L11	2.61	0
4	tRNA	Cjp03	tRNAGlu	tRNA-Glu	2.53	0
5	CDS	Cj0364	Cj0364	hypothetical protein	2.48	0
6	CDS	Cj0936	atpE	F0F1 ATP synthase subunit C	2.43	0
7	CDS	Cj0095	rpmA	50S ribosomal protein L27	2.31	0
8	CDS	Cj0473	nusG	transcription antitermination protein NusG	2.11	0
9	CDS	Cj1658	Cj1658	iron permease	2.03	0
10	tRNA	Cjp09	tRNATrp	tRNA-Trp	1.98	0
11	CDS	Cj1629	exbD2	ExbD/TolR family transport protein	1.96	0.01
12	tRNA	Cjp24	tRNAPhe	tRNA-Phe	1.93	0
13	CDS	Cj0472	secE	preprotein translocase subunit SecE	1.91	0
14	5'UTR	Cj0801		putative integral membrane protein	1.85	0
15	CDS	Cj0148c	Cj0148c	hypothetical protein	1.85	0
16	CDS	Cj0236c	Cj0236c	integral membrane protein	1.83	0
17	sRNA	CJnc120		CJnc120	1.82	0
18	5'UTR	Cj1418c		hypothetical protein	1.66	0
19	tRNA	Cjp34	tRNAMet	tRNA-Met	1.65	0
20	5'UTR	Cj0982c		putative amino-acid transporter periplasmic solute-binding protein	1.63	0
21	CDS	Cj1715	Cj1715	acetyltransferase	1.62	0
22	5'UTR	Cj1095		apolipoprotein N-acyltransferase	1.62	0
23	5'UTR	Cj1492c		putative two-component sensor	1.6	0
24	5'UTR	Cj0965c		putative acyl-CoA thioester hydrolase	1.53	0
25	CDS	Cj0965c	Cj0965c	acyl-CoA thioester hydrolase	1.52	0
26	CDS	Cj0982c	cjaA	amino acid transporter substrate-binding protein	1.49	0
27	5'UTR	Cj1209		RNase Y	1.47	0
28	CDS	Cj1493c	Cj1493c	integral membrane protein	1.46	0
29	CDS	Cj0094	rplU	50S ribosomal protein L21	1.45	0
30	CDS	Cj0830	Cj0830	integral membrane protein	1.42	0
31	CDS	Cj1630	tonB2	TonB transport protein	1.42	0.04
32	CDS	Cj1221	groEL	molecular chaperone GroEL	1.41	0
33	CDS	Cj0475	rplA	50S ribosomal protein L1	1.4	0
34	5'UTR	Cj0094		50S ribosomal protein L21	1.38	0
35	CDS	Cj0166	miaA	tRNA dimethylallyltransferase	1.36	0
36	5'UTR	Cj0878		hypothetical protein	1.34	0
37	CDS	Cj1660	Cj1660	integral membrane protein	1.27	0
38	5'UTR	Cj0236c		putative integral membrane protein	1.27	0
39	CDS	Cj1208	Cj1208	5-formyltetrahydrofolate cyclo-ligase	1.27	0
40	5'UTR	Cj0501		pseudo	1.26	0
41	5'UTR	Cj1283		K+ uptake protein	1.26	0
42	CDS	Cj1628	exbB2	ExbB/TolQ family transport protein	1.25	0.01
43	5'UTR	Cj0437		succinate dehydrogenase flavoprotein subunit	1.23	0
44	CDS	Cj1668c	Cj1668c	hypothetical protein	1.21	0
45	5'UTR	Cj1448c		capsule polysaccharide export system inner membrane protein	1.2	0
46	5'UTR	Cj1114c		CDP-diacylglycerol--serine O-phosphatidyltransferase	1.18	0
47	tRNA	Cjp06	tRNAThr	tRNA-Thr	1.18	0
48	5'UTR	Cj1164c		hypothetical protein	1.17	0
49	CDS	Cj1154c	Cj1154c	cbb3-type cytochrome oxidase maturation protein	1.15	0
50	5'UTR	Cj0466		transcriptional regulator	1.14	0.03
51	CDS	Cj0427	Cj0427	hypothetical protein	1.13	0
52	tRNA	Cjp26	tRNASeC	tRNA-Sec	1.12	0
53	5'UTR	Cj0427		hypothetical protein	1.12	0
54	CDS	Cj0200c	Cj0200c	hypothetical protein	1.12	0
55	CDS	Cj0245	rplT	50S ribosomal protein L20	1.12	0
56	sRNA	CJnc60		CJnc60	1.11	0
57	tRNA	Cjp36	tRNAVal	tRNA-Val	1.1	0
58	CDS	Cj0755	cfrA	ferric enterobactin uptake receptor	1.09	0
59	CDS	Cj0453	thiC	thiamine biosynthesis protein ThiC	1.09	0
60	CDS	Cj0425	Cj0425	hypothetical protein	1.09	0
61	CDS	Cj0560	Cj0560	MATE family transport protein	1.09	0
62	5'UTR	Cj0428		hypothetical protein	1.05	0
63	CDS	Cj0653c	Cj0653c	aminopeptidase	1.05	0
64	5'UTR	Cj1193c		putative periplasmic protein	1.04	0
65	CDS	Cj1582c	Cj1582c	peptide ABC transporter permease	1.03	0
66	CDS	Cj0779	tpx	thiol peroxidase	1.03	0
67	CDS	Cj0175c	cfbpA	iron-uptake ABC transporter substrate-binding protein	1.03	0
68	5'UTR	Cj1497c		hypothetical protein	1.03	0
69	5'UTR	Cj0256		putative sulfatase family protein	1.03	0
70	CDS	Cj1193c	dctA	hypothetical protein	1.02	0
71	rRNA	Cjr01	Cjr01	16S ribosomal RNA	1.02	0.02
72	rRNA	Cjr04	Cjr04	16S ribosomal RNA	1.02	0.02
73	rRNA	Cjr07	Cjr07	16S ribosomal RNA	1.02	0.02
74	CDS	Cj1353	ceuC	enterochelin uptake permease	1	0.01
75	CDS	Cj0949c	Cj0949c	peptidyl-arginine deiminase family protein	-1	0
76	CDS	Cj0772c	Cj0772c	NLPA family lipoprotein	-1.01	0
77	CDS	Cj0988c	Cj0988c	hypothetical protein	-1.04	0.04
78	CDS	Cj1357c	nrfA	cytochrome C	-1.04	0
79	CDS	Cj0186c	Cj0186c	TerC family integral membrane protein	-1.05	0
80	5'UTR	Cj1632c		putative periplasmic protein	-1.05	0.03
81	CDS	Cj1632c	Cj1632c	hypothetical protein	-1.05	0.01
82	CDS	Cj0771c	Cj0771c	NLPA family lipoprotein	-1.05	0
83	5'UTR	Cj0265c		putative cytochrome C-type haem-binding periplasmic protein	-1.06	0
84	5'UTR	Cj0987c		putative MFS transport protein	-1.07	0.03
85	5'UTR	Cj0391c		hypothetical protein	-1.08	0
86	CDS	Cj0510c	Cj0510c	hypothetical protein	-1.1	0
87	5'UTR	Cj1541		LamB/YcsF family protein	-1.11	0
88	5'UTR	Cj1229		putative curved-DNA binding protein	-1.14	0.04
89	CDS	Cj0770c	Cj0770c	NLPA family lipoprotein	-1.15	0
90	5'UTR	Cj1267c		Ni/Fe-hydrogenase small subunit	-1.22	0
91	5'UTR	Cj0098		methionyl-tRNA formyltransferase	-1.33	0
92	5'UTR	Cj1316c		pseudaminic acid biosynthesis PseA protein	-1.62	0
93	CDS	Cj1209	Cj1209	RNase Y	-2.14	0
