# Supplementary material for: Interplay of two small RNAs fine-tunes hierarchical flagella gene expression in Campylobacter jejuni
Source: Nat Commun. 2024 Jun 19;15:5240. doi: 10.1038/s41467-024-48986-8 (PMC11187230; doi:10.1038/s41467-024-48986-8)
Supplement: Supplementary file 9 — Supplementary Dataset 6 [file 41467_2024_48986_MOESM9_ESM.xlsx]

## Sheet: Supplementary Dataset 6
Name	Strain background	Strain number	Description	Resistance	Reference (PMID)
E. coli TOP10	E. coli TOP10	CSS-0070	Cloning strain; mcrAΔ(mrr-hsdRMS-mcrBC) Φ80lacZ ΔM15 ΔlacX74 deoR recA1 araD139 Δ(ara-leu)7697 galU galK rpsL endA1 nupG (Invitrogen)	N/A	Invitrogen
C. jejuni NCTC11168 WT	C. jejuni NCTC11168	CSS-5295	WT strain provided by Arnoud van Vliet, Institute of Food Research, Norwich, UK	N/A	N/A
ΔflgR	C. jejuni NCTC11168	CSS-2738	ΔflgR::aphA-3	KanR	this study
ΔflgS	C. jejuni NCTC11168	CSS-2684	ΔflgS::aphA-3	KanR	this study
ΔrpoN	C. jejuni NCTC11168	CSS-1141	ΔrpoN::aac(3)-IV	GmR	27229370
ΔfliA	C. jejuni NCTC11168	CSS-1143	ΔfliA::aphA-3	KanR	this study
ΔflgM	C. jejuni NCTC11168	CSS-3108	ΔflgM::aphA-3	KanR	this study
Δrnc	C. jejuni NCTC11168	CSS-1242	Δrnc::aac(3)-IV	GmR	34843430
Δrnr	C. jejuni NCTC11168	CSS-1440	Δrnr::aac(3)-IV	GmR	34843430
Δrny	C. jejuni NCTC11168	CSS-5615	Δrny::aac(3)-IV	GmR	this study
Δrbn	C. jejuni NCTC11168	CSS-1510	Δrbn::aac(3)-IV	GmR	34843430
Δpnp	C. jejuni NCTC11168	CSS-1441	Δpnp::aac(3)-IV	GmR	34843430
ΔrnhA	C. jejuni NCTC11168	CSS-1508	ΔrnhA::aac(3)-IV	GmR	34843430
ΔrnhB	C. jejuni NCTC11168	CSS-1509	ΔrnhB::aac(3)-IV	GmR	34843430
ΔybeY	C. jejuni NCTC11168	CSS-2568	ΔybeY::aac(3)-IV	GmR	34843430
Δrny Δpnp	C. jejuni NCTC11168	CSS-6566	Δrny::aac(3)-IV Δpnp::aphA-3	GmR KanR	this study
ΔflgE	C. jejuni NCTC11168	CSS-6658	ΔflgE::aphA-3	KanR	this study
ΔflgE ΔrpoN	C. jejuni NCTC11168	CSS-6884	ΔflgE::aphA-3 ΔrpoN::aac(3)-IV	KanR GmR	this study
ΔflgE Δrnc	C. jejuni NCTC11168	CSS-6886	ΔflgE::aphA-3 Δrnc::aac(3)-IV	KanR GmR	this study
ΔCJnc230	C. jejuni NCTC11168	CSS-5604	ΔCJnc230::aphA-3	KanR	this study
C CJnc230	C. jejuni NCTC11168	CSS-6172	ΔCJnc230::aphA-3 rdxA::cat-PmetK-CJnc230	KanR CmR	this study
OE CJnc230	C. jejuni NCTC11168	CSS-6316	rdxA::aphA-3-PporA-CJnc230	KanR	this study
PCJnc230-sfGFP	C. jejuni NCTC11168	CSS-6697	Cj0046::aac(3)-IV-PCJnc230-metK5'UTR-sfGFP	GmR	this study
PCJnc230-sfGFP ΔrpoN	C. jejuni NCTC11168	CSS-6751	Cj0046::aac(3)-IV-PCJnc230-metK5'UTR-sfGFP ΔrpoN::aph(7")	GmR HygR	this study
PCJnc230-sfGFP ΔfliA	C. jejuni NCTC11168	CSS-6749	Cj0046::aac(3)-IV-PCJnc230-metK5'UTR-sfGFP ΔfliA::aph(7")	GmR HygR	this study
PCJnc230-sfGFP ΔrpoN ΔfliA	C. jejuni NCTC11168	CSS-7291	Cj0046::aac(3)-IV-PCJnc230-metK5'UTR-sfGFP ΔrpoN::aph(7") ΔfliA::cat	GmR HygR CmR	this study
PflgE-sfGFP	C. jejuni NCTC11168	CSS-6652	Cj0046::aac(3)-IV-PflgE-metK5'UTR-sfGFP	GmR	this study
PflgE-sfGFP ΔrpoN	C. jejuni NCTC11168	CSS-6689	Cj0046::aac(3)-IV-PflgE-metK5'UTR-sfGFP ΔrpoN::aph(7")	GmR HygR	this study
PflgE-sfGFP ΔfliA	C. jejuni NCTC11168	CSS-6687	Cj0046::aac(3)-IV-PflgE-metK5'UTR-sfGFP ΔfliA::aph(7")	GmR HygR	this study
PflgE-sfGFP ΔrpoN ΔfliA	C. jejuni NCTC11168	CSS-7341	Cj0046::aac(3)-IV-PflgE-metK5'UTR-sfGFP ΔrpoN::aph(7") ΔfliA::cat	GmR HygR CmR	this study
ΔflaA	C. jejuni NCTC11168	CSS-1512	ΔflaA::aphA-3	KanR	27229370
Cj1387c-3xF	C. jejuni NCTC11168	CSS-6190	Cj1387c::3xFLAG-aac(3)-IV	GmR	this study
Cj1387c-3xF ΔCJnc230	C. jejuni NCTC11168	CSS-6192	Cj1387c::3xFLAG-aac(3)-IV ΔCJnc230::aphA-3	GmR KanR	this study
Cj1387c-3xF OE CJnc230	C. jejuni NCTC11168	CSS-6473	Cj1387c::3xFLAG-aac(3)-IV rdxA::aphA-3-PporA-CJnc230	GmR KanR	this study
FlgM-3xF	C. jejuni NCTC11168	CSS-5798	flgM::3xFLAG-aac(3)-IV	GmR	this study
FlgM-3xF ΔCJnc230	C. jejuni NCTC11168	CSS-5825	flgM::3xFLAG-aac(3)-IV ΔCJnc230::aph(7")	GmR HygR	this study
FlgM-3xF OE CJnc230	C. jejuni NCTC11168	CSS-6471	flgM::3xFLAG-aac(3)-IV rdxA::aphA-3-PporA-CJnc230	GmR KanR	this study
flgM-sfGFP (PmetK)	C. jejuni NCTC11168	CSS-6300	rdxA::cat-PmetK-flgM5'UTR-sfGFP	CmR	this study
flgM-sfGFP (PmetK) OE CJnc230 (WT)	C. jejuni NCTC11168	CSS-6642	rdxA::cat-PmetK-flgM5'UTR-sfGFP Cj0046::aac(3)-IV-PporA-CJnc230	CmR GmR	this study
flgM-sfGFP (PmetK) OE CJnc230 (M1)	C. jejuni NCTC11168	CSS-7767	rdxA::cat-PmetK-flgM5'UTR-sfGFP Cj0046::aac(3)-IV-PporA-CJnc230 (M1)	CmR GmR	this study
Cj1387c-sfGFP (PmetK)	C. jejuni NCTC11168	CSS-6297	rdxA::cat-PmetK-Cj1387c5'UTR-sfGFP	CmR	this study
Cj1387c-sfGFP (PmetK) OE CJnc230 (WT)	C. jejuni NCTC11168	CSS-6638	rdxA::cat-PmetK-Cj1387c5'UTR-sfGFP Cj0046::aac(3)-IV-PporA-CJnc230	CmR GmR	this study
Cj1387c-sfGFP (PmetK) OE CJnc230 (M1)	C. jejuni NCTC11168	CSS-7769	rdxA::cat-PmetK-Cj1387c5'UTR-sfGFP Cj0046::aac(3)-IV-PporA-CJnc230 (M1)	CmR GmR	this study
FlaA-3xF	C. jejuni NCTC11168	CSS-5055	FlaA::3xFLAG-aac(3)-IV	GmR	this study
FlaA-3xF ΔCJnc230	C. jejuni NCTC11168	CSS-6493	FlaA::3xFLAG-aac(3)-IV ΔCJnc230::aph(7")	GmR HygR	this study
FlaA-3xF OE CJnc230	C. jejuni NCTC11168	CSS-6475	FlaA::3xFLAG-aac(3)-IV rdxA::aphA-3-PporA-CJnc230	GmR KanR	this study
RpoN-3xF	C. jejuni NCTC11168	CSS-0642	RpoN::3xFLAG-aphA-3	KanR	this study
RpoN-3xF ΔCJnc230	C. jejuni NCTC11168	CSS-6666	RpoN::3xFLAG-aphA-3 ΔCJnc230::aph(7")	KanR HygR	this study
RpoN-3xF OE CJnc230	C. jejuni NCTC11168	CSS-6668	RpoN::3xFLAG-aphA-3 Cj0046::aac(3)-IV-PporA-CJnc230	KanR GmR	this study
FliA-3xF	C. jejuni NCTC11168	CSS-7000	FliA::3xFLAG-aphA-3	KanR	this study
FliA-3xF ΔCJnc230	C. jejuni NCTC11168	CSS-7082	FliA::3xFLAG-aphA-3 ΔCJnc230::aph(7")	KanR HygR	this study
FliA-3xF OE CJnc230	C. jejuni NCTC11168	CSS-7084	FliA::3xFLAG-aphA-3 Cj0046::aac(3)-IV-PporA-CJnc230	KanR GmR	this study
FlaB-3xF	C. jejuni NCTC11168	CSS-0641	FlaB::3xFLAG-aphA-3	KanR	27229370
FlaB-3xF ΔCJnc230	C. jejuni NCTC11168	CSS-6662	FlaB::3xFLAG-aphA-3 ΔCJnc230::aph(7")	KanR HygR	this study
FlaB-3xF OE CJnc230	C. jejuni NCTC11168	CSS-6664	FlaB::3xFLAG-aphA-3 Cj0046::aac(3)-IV-PporA-CJnc230	KanR GmR	this study
FlaA (S395C)	C. jejuni NCTC11168	CSS-7487	rdxA::cat-flaA (S395C)	CmR	this study
FlaA (S395C) ΔCJnc230	C. jejuni NCTC11168	CSS-7533	rdxA::cat-flaA (S395C) ΔCJnc230::aph(7")	CmR HygR	this study
FlaA (S395C) OE CJnc230	C. jejuni NCTC11168	CSS-7535	rdxA::cat-flaA (S395C) Cj0046::aac(3)-IV-PporA-CJnc230	CmR GmR	this study
PflaA-sfGFP	C. jejuni NCTC11168	CSS-7086	Cj0046::aac(3)-IV-PflaA-metK5'UTR-sfGFP	GmR	this study
PflaA-sfGFP ΔrpoN	C. jejuni NCTC11168	CSS-7231	Cj0046::aac(3)-IV-PflaA-metK5'UTR-sfGFP ΔrpoN::aph(7")	GmR HygR	this study
PflaA-sfGFP ΔfliA	C. jejuni NCTC11168	CSS-7169	Cj0046::aac(3)-IV-PflaA-metK5'UTR-sfGFP ΔfliA::aph(7")	GmR HygR	this study
PflaA-sfGFP ΔrpoN ΔfliA	C. jejuni NCTC11168	CSS-7309	Cj0046::aac(3)-IV-PflaA-metK5'UTR-sfGFP ΔrpoN::aph(7") ΔfliA::cat	GmR HygR CmR	this study
PflaA-sfGFP ΔCJnc170	C. jejuni NCTC11168	CSS-7227	Cj0046::aac(3)-IV-PflaA-metK5'UTR-sfGFP ΔCJnc170::aph(7")	GmR HygR	this study
PflaA-sfGFP OE CJnc170	C. jejuni NCTC11168	CSS-7235	Cj0046::aac(3)-IV-PflaA-metK5'UTR-sfGFP rdxA::cat-PporA-CJnc170	GmR CmR	this study
PflaA-sfGFP ΔCJnc230	C. jejuni NCTC11168	CSS-7225	Cj0046::aac(3)-IV-PflaA-metK5'UTR-sfGFP ΔCJnc230::aph(7")	GmR HygR	this study
PflaA-sfGFP OE CJnc230	C. jejuni NCTC11168	CSS-7171	Cj0046::aac(3)-IV-PflaA-metK5'UTR-sfGFP rdxA::cat-PporA-CJnc230	GmR CmR	this study
PflaA-sfGFP ΔflgM	C. jejuni NCTC11168	CSS-7229	Cj0046::aac(3)-IV-PflaA-metK5'UTR-sfGFP ΔflgM::aph(7")	GmR HygR	this study
PCJnc170-sfGFP	C. jejuni NCTC11168	CSS-7295	Cj0046::aac(3)-IV-PCJnc170-metK5'UTR-sfGFP	GmR	this study
PCJnc170-sfGFP ΔrpoN	C. jejuni NCTC11168	CSS-7323	Cj0046::aac(3)-IV-PCJnc170-metK5'UTR-sfGFP ΔrpoN::aph(7")	GmR HygR	this study
PCJnc170-sfGFP ΔfliA	C. jejuni NCTC11168	CSS-7307	Cj0046::aac(3)-IV-PCJnc170-metK5'UTR-sfGFP ΔfliA::aph(7")	GmR HygR	this study
PCJnc170-sfGFP ΔrpoN ΔfliA	C. jejuni NCTC11168	CSS-7325	Cj0046::aac(3)-IV-PCJnc170-metK5'UTR-sfGFP ΔrpoN::aph(7") ΔfliA::cat	GmR HygR CmR	this study
PCJnc170-sfGFP ΔCJnc170	C. jejuni NCTC11168	CSS-7331	Cj0046::aac(3)-IV-PCJnc170-metK5'UTR-sfGFP ΔCJnc170::aph(7")	GmR HygR	this study
PCJnc170-sfGFP OE CJnc170	C. jejuni NCTC11168	CSS-7335	Cj0046::aac(3)-IV-PCJnc170-metK5'UTR-sfGFP rdxA::cat-PporA-CJnc170	GmR CmR	this study
PCJnc170-sfGFP ΔCJnc230	C. jejuni NCTC11168	CSS-7333	Cj0046::aac(3)-IV-PCJnc170-metK5'UTR-sfGFP ΔCJnc230::aph(7")	GmR HygR	this study
PCJnc170-sfGFP OE CJnc230	C. jejuni NCTC11168	CSS-7337	Cj0046::aac(3)-IV-PCJnc170-metK5'UTR-sfGFP rdxA::cat-PporA-CJnc230	GmR CmR	this study
PCJnc170-sfGFP ΔflgM	C. jejuni NCTC11168	CSS-7327	Cj0046::aac(3)-IV-PCJnc170-metK5'UTR-sfGFP ΔflgM::aph(7")	GmR HygR	this study
ΔCJnc170	C. jejuni NCTC11168	CSS-5442	ΔCJnc170::aphA-3	KanR	this study
OE CJnc170	C. jejuni NCTC11168	CSS-6914	rdxA::aphA-3-PporA-CJnc170	KanR	this study
ΔCJnc170 ΔCJnc230	C. jejuni NCTC11168	CSS-7681	ΔCJnc170::aphA-3 ΔCJnc230::aph(7")	KanR HygR	this study
OE CJnc170 ΔCJnc230	C. jejuni NCTC11168	CSS-7677	rdxA::aphA-3-PporA-CJnc170 ΔCJnc230::aph(7")	KanR HygR	this study
ΔCJnc170 OE CJnc230	C. jejuni NCTC11168	CSS-7679	ΔCJnc170::aph(7") rdxA::aphA-3-PporA-CJnc230	HygR KanR	this study
OE CJnc170 OE CJnc230	C. jejuni NCTC11168	CSS-7675	Cj0046::aac(3)-IV-PporA-CJnc170 rdxA::aphA-3-PporA-CJnc230	GmR KanR	this study
∆csrA	C. jejuni NCTC11168	CSS-0643	∆csrA::cat	CmR	27229370
∆perR	C. jejuni NCTC11168	CSS-1337	∆perR::aac(3)-IV	GmR	this study
∆fur	C. jejuni NCTC11168	CSS-1336	∆fur::aac(3)-IV	GmR	this study
∆phosR	C. jejuni NCTC11168	CSS-2589	∆phosR::aphA-3	KanR	this study
∆cbrR	C. jejuni NCTC11168	CSS-3264	∆cbrR::aac(3)-IV	GmR	this study
∆hrcA	C. jejuni NCTC11168	CSS-2883	∆hrcA::aphA-3	KanR	this study
∆hspR	C. jejuni NCTC11168	CSS-3041	∆hspR::aphA-3	KanR	this study
∆rrpA	C. jejuni NCTC11168	CSS-2748	∆rrpA::aphA-3	KanR	this study
∆rrpB	C. jejuni NCTC11168	CSS-2636	∆rrpB::aphA-3	KanR	this study
∆cmeR	C. jejuni NCTC11168	CSS-2591	∆cmeR::aphA-3	KanR	this study
∆nssR	C. jejuni NCTC11168	CSS-2593	∆nssR::aphA-3	KanR	this study
∆racR	C. jejuni NCTC11168	CSS-1240	∆racR::aac(3)-IV	GmR	this study
∆lysR	C. jejuni NCTC11168	CSS-2595	∆lysR::aphA-3	KanR	this study
∆cheQ	C. jejuni NCTC11168	CSS-5906	∆cheQ::aphA-3	KanR	this study
∆Cj0440c	C. jejuni NCTC11168	CSS-2678	∆Cj0440c::aphA-3	KanR	this study
∆Cj1387c	C. jejuni NCTC11168	CSS-2742	∆Cj1347c::aphA-3	KanR	this study
PtmG-3xF	C. jejuni NCTC11168	CSS-1252	PtmG::3xFLAG-aac(3)-IV	GmR	34843430
C flaA	C. jejuni NCTC11168	CSS-6208	ΔflaA::aphA-3 rdxA::cat-flaA	KanR CmR	32069333
