# Supplementary material for: Interplay of two small RNAs fine-tunes hierarchical flagella gene expression in Campylobacter jejuni
Source: Nat Commun. 2024 Jun 19;15:5240. doi: 10.1038/s41467-024-48986-8 (PMC11187230; doi:10.1038/s41467-024-48986-8)
Supplement: Supplementary file 10 — Supplementary Dataset 7 [file 41467_2024_48986_MOESM10_ESM.xlsx]

## Sheet: Supplementary Dataset 7
Name	Strain background	Strain number	Description	Resistance	Reference (PMID/DOI)
pACH1	E. coli TOP10	CSS-1235	Carries aph(7″) gene (Cameron & Gaynor, 2014)	AmpR HygR	24751825
pFK5.4	E. coli TOP10	CSS-5836	Carries complementation of CJnc230 from PmetK at rdxA locus of C. jejuni NCTC11168	AmpR CmR	this study
pFK8.5	E. coli TOP10	CSS-6291	Carries overexpression of CJnc230 from PporA at rdxA locus of C. jejuni NCTC11168	AmpR KanR	https://doi.org/10.1101/2022.11.09.515450
pFK16.7	E. coli TOP10	CSS-6616	Carries overexpression of CJnc230 from PporA at Cj0046 locus of C. jejuni NCTC11168	AmpR GmR	this study
pFK17.11	E. coli TOP10	CSS-6634	Carries transcriptional reporter fusion of CJnc230 promoter and metK 5'UTR to sfGFP at rdxA locus of C. jejuni NCTC11168	AmpR CmR	this study
pFK20.1	E. coli TOP10	CSS-6673	Carries translational reporter fusion of Cj1387c 5'UTR to sfGFP, expressed with PmetK from rdxA locus of C. jejuni NCTC11168	AmpR CmR	this study
pFK21.1	E. coli TOP10	CSS-6675	Carries translational reporter fusion of flgM 5'UTR to sfGFP, expressed with PmetK from rdxA locus of C. jejuni NCTC11168	AmpR CmR	this study
pFK33.1	E. coli TOP10	CSS-6868	Carries overexpression of mutated CJnc230 from PporA at rdxA locus of C. jejuni NCTC11168	AmpR KanR	this study
pFK34.3	E. coli TOP10	CSS-6870	Carries overexpression of CJnc170 from PporA at rdxA locus of C. jejuni NCTC11168	AmpR KanR	this study
pFK35.15	E. coli TOP10	CSS-6872	Carries translational reporter fusion of flaA 5'UTR to sfGFP, expressed with PmetK from rdxA locus of C. jejuni NCTC11168	AmpR CmR	this study
pFK37.1	E. coli TOP10	CSS-6876	Carries overexpression of mutated CJnc230 from PporA at Cj0046 locus of C. jejuni NCTC11168	AmpR GmR	this study
pFK38.15	E. coli TOP10	CSS-6993	Carries transcriptional reporter fusion of flaA promoter and metK 5'UTR to sfGFP at rdxA locus of C. jejuni NCTC11168	AmpR CmR	this study
pFK39.4	E. coli TOP10	CSS-6994	Carries overexpression of CJnc170 from PporA at Cj0046 locus of C. jejuni NCTC11168	AmpR GmR	this study
pFK40.1	E. coli TOP10	CSS-6996	Carries overexpression of CJnc170 from PporA at rdxA locus of C. jejuni NCTC11168	AmpR CmR	this study
pFK41.3	E. coli TOP10	CSS-6998	Carries overexpression of CJnc230 from PporA at rdxA locus of C. jejuni NCTC11168	AmpR CmR	this study
pFK43.1	E. coli TOP10	CSS-7150	PCR-amplified flaA ligated into pGEM-T Easy vector for site-directed mutagenesis	AmpR	this study
pFK44.3	E. coli TOP10	CSS-7189	Mutated NCTC11168 flaA (S395C) in pGEM-T easy vector for cystein-labelling	AmpR	this study
pFK45.18	E. coli TOP10	CSS-7266	Carries transcriptional reporter fusion of CJnc170 promoter and metK 5'UTR to sfGFP at rdxA locus of C. jejuni NCTC11168	AmpR CmR	this study
pKF1.1	E. coli TOP10	CSS-5678	Plasmid with sfgfp under control of metK for generation of reporter fusions at NCTC11168 rdxA	AmpR CmR	this study
pKF3.7	E. coli TOP10	CSS-6617	Carries transcriptional reporter fusion of flgE promoter and metK 5'UTR to sfGFP at rdxA locus of C. jejuni NCTC11168	AmpR CmR	this study
pGEM-T Easy	N/A	N/A	TA cloning vector	AmpR	Promega
pGG1	E. coli TOP10	N/A	Plasmid (based on pZE12-luc) harboring 3xFLAG and non-polar aphA-3 cassette	AmpR KanR	27229370
pSE59.1	E. coli TOP10	CSS-3216	Plasmid for complementation from metK promoter at NCTC11168 rdxA locus with cat cassette	AmpR CmR	29499139
pSSv54.3	E. coli TOP10	CSS-2872	Plasmid for Cj0046 complementation construct cloning with aac(3)-IV cassette	AmpR GmR	34843430
pST1.1	E. coli TOP10	CSS-1218	Plasmid with metK-gfpmut3 translational fusion for cloning in C. jejuni NCTC11168 rdxA	AmpR KanR	29499139
pST7.2	E. coli TOP10	CSS-2376	Plasmid with porA-gfpmut3 translational fusion for cloning in C. jejuni NCTC11168 rdxA	AmpR KanR	this study
pUC1813-apra	E. coli TOP10	CSS-0069	Carries aac(3)-IV gene	GmR	14500481
pXG10-SF	E. coli TOP10	N/A	Carries sfgfp (Pédelacq et al.; PMID: 16369541)	CmR	22458297
