# Supplementary material for: Interplay of two small RNAs fine-tunes hierarchical flagella gene expression in Campylobacter jejuni
Source: Nat Commun. 2024 Jun 19;15:5240. doi: 10.1038/s41467-024-48986-8 (PMC11187230; doi:10.1038/s41467-024-48986-8)
Supplement: Supplementary file 11 — Supplementary Dataset 8 [file 41467_2024_48986_MOESM11_ESM.xlsx]

## Sheet: Supplementary Dataset 8
Name	Sequence (5'-3')	Description	Reference (PMID/DOI)
CSO-0023	CCACCAGCTTATATACCTTAGCA	For colony PCR/sequencing, binding in KanR	27229370
CSO-0065	P-GACTACAAAGACCATGACGGT	Amplification of 3xFLAG	24474799
CSO-0182	ATTTTCATGGGCTTGATTGCA	NB detection of CJnc170	23696746
CSO-0192	CTACTTTCCCCCTGCCAGTAA	NB detection of 5S rRNA	23696746
CSO-0240	TATCACTGTCCTGTTTGTTATGAG	Validation of rnc deletion (Cj1635c)	23696746
CSO-0241	TCCTAGTTAGTCACCCGGGTACAACTTTTATGGGTTAAAGCATGT	Deletion of rnc (Cj1635c)	23696746
CSO-0242	GTGAAAAACAATGAAACACATTG	Deletion of rnc (Cj1635c)	23696746
CSO-0243	TCTTCTTCTTTCAAATTTGATACAA	Deletion of rnc (Cj1635c)	23696746
CSO-0244	AATTGTTTTAGTACCTGGAGGGAATACAAAAAAGAAGCACAGCAAAT	Deletion of rnc (Cj1635c)	23696746
CSO-0345	GTTTTTTCTAGATGATAGGTGGCTTTGAAAAAG	Cloning in C. jejuni rdxA complementation/overexpression vector	34843430
CSO-0347	GTTTTTATCGATCTCTAGCTAGCATACTTTACAGTGC	Cloning in C. jejuni rdxA complementation/overexpression vector	32069333
CSO-0348	GTTTTTCTCGAGAGTAAAAGCCCTAAAAAAGCTG	Cloning in C. jejuni rdxA complementation/overexpression vector	34843430
CSO-0349	CTGCAAAAGAAGCATTGACA	Validation of insertions at rdxA	32069333
CSO-0484	GTTTTTCATATGAAACACCCCCATAAGTGCA	Cloning in C. jejuni Cj0046 complementation/overexpression vector	this study
CSO-0486	GTGTTAATACGAAATCCCATTTTAAATC	NB detection of flaA mRNA	27229370
CSO-0493	GTTTTTCTGCAGCTCTAGCTAGCATACTTTACAGTGC	Cloning in C. jejuni rdxA complementation/overexpression vector	32069333
CSO-0497	GTTAGATGGAATGTTTGTCTTTAGCAG	NB detection of RnpB	23696746
CSO-0537	AGGCAGTTCAAGCCTAAGCC	NB detection of CJnc230, RT primer	23696746
CSO-0553	P-CTGTAGTAATCTTAAAACATTTTGTTGA	flaA C-terminal 3xFLAG-tagging	27229370
CSO-0554	GTTTTTCTCGAGTGGTTATTCTTCTGTTAGTGCCT	flaA C-terminal 3xFLAG-tagging	27229370
CSO-0555	GTTTTTTCTAGAGCGATATTGTCAAGTTCTTCC	flaA C-terminal 3xFLAG-tagging	27229370
CSO-0556	GTTTTTGAATTCTTTACAAAAGCTGCAATATATACAAA	flaA C-terminal 3xFLAG-tagging	27229370
CSO-0557	CTCTCAAGCTTCTGTTTCTTTAAG	Validation of flaA C-terminal 3xFLAG-tagging	27229370
CSO-0573	TTTATTCAGCAAGTCTTGTAATTCA	Amplification of CmR cassette with terminator	32069333
CSO-0621	GTTTTTATGCATTAACAAGTTCATGGATGAGCTT	Amplification of flaA 5'UTR	27229370
CSO-0643	TATTCCCTTATCAATTCAAGTGCATCATGCCG	Sense to CmR cassette for colony PCR/sequencing	32069333
CSO-0644	ATGCACTTGAATTGATAAGGGAATATAGTATTTTCCGC	Antisense to CmR cassette for colony PCR/sequencing	https://doi.org/10.1101/2022.11.09.515450
CSO-0709	GTTTTTTTTAATACGACTCACTATAGGTAACAAGTTCATGGATGAGCTT	Amplification of flaA for in-vitro transcription	27229370
CSO-0759	GTTTTTTCCCGGGAGTTGATTTTAACTAACTTTTGCTTAA	Amplification of metK promoter	32069333
CSO-0762	GTTTTTTCCCGGGTCGATACTATGTTATACGCCAA	Cloning in C. jejuni rdxA complementation/overexpression vector	this study
CSO-0833	TCGATTATCTCGTGAATGACCACTGCTGTGAGC	For colony PCR/sequencing, binding in GmR	34843430
CSO-1092	GTTTTTTTTAATACGACTCACTATAGGATTATAACTAAGATCAAGGAG	Amplification of flgM for in-vitro transcription	27229370
CSO-1093	CTTTATCTATTCTATTTGTATTTAATG	Amplification of flgM for in-vitro transcription	27229370
CSO-1144	AGTGGAAAAGTTCTTTTAGACGG	Deletion of rpoN (Cj0670)	27229370
CSO-1145	TCCTAGTTAGTCACCCGGGTACCTTGGGTGATTTTTTGCTTTAACA	Deletion of rpoN (Cj0670)	27229370
CSO-1146	TGTGTTTTAGTACCTGGAGGGAATATCTATCAATCTATCAAACCCATTAC	Deletion of rpoN (Cj0670)	27229370
CSO-1147	CATTGGACGCTCAGGACG	Deletion of rpoN (Cj0670)	27229370
CSO-1148	AACAACTTTTTATATGATATGTGGAC	Validation of rpoN deletion (Cj0670)	27229370
CSO-1149	GAATTCTTAGGTCATTTAAGCGC	Deletion of fliA (Cj0061c)	27229370
CSO-1150	TCCTAGTTAGTCACCCGGGTACTTTCTTTAGCATTTGTGCATAAGC	Deletion of fliA (Cj0061c)	27229370
CSO-1151	TGTGTTTTAGTACCTGGAGGGAATATAAAAAACTTAGAGAAAGGCTAGTG	Deletion of fliA (Cj0061c)	27229370
CSO-1152	GATAACAATCTCATTTTGAGATACG	Deletion of fliA (Cj0061c)	27229370
CSO-1153	TGCAGATGCAAACATTAAAAATCC	Validation of fliA deletion (Cj0061c)	27229370
CSO-1159	ATATTAATGGAAAAAACAGATTTTAGG	Deletion of rny (Cj1209)	34843430
CSO-1160	CTCCGTAAATTCCGATTTGTTCTTTAGCTTTGGCTTGTTCTACG	Deletion of rny (Cj1209)	34843430
CSO-1162	GTAAGAAAAAGAATTCCATAGAGAC	Deletion of rny (Cj1209)	34843430
CSO-1163	AAAATGCTAAAATTATAACATACATAAGAT	Validation of rny deletion (Cj1209)	34843430
CSO-1164	TATGAAAGATGCAAGTTTGACGC	Deletion of cbrR (Cj0643)	this study
CSO-1165	TCCTAGTTAGTCACCCGGGTACAGTGTGTAAAATACCTTTATATCTAAAA	Deletion of cbrR (Cj0643)	this study
CSO-1166	TGTGTTTTAGTACCTGGAGGGAATAGGCTGATAAAGCAAGTAAAATATTG	Deletion of cbrR (Cj0643)	this study
CSO-1167	TCAAAAAGAGTTAGCAAATGTTCG	Deletion of cbrR (Cj0643)	this study
CSO-1168	AGCGTTATGAAAGTATAGAAAATGC	Validation of cbrR deletion (Cj0643)	this study
CSO-1313	GCTTCTTTAAAACTTAATTTTAAATTAACG	Deletion of racR (Cj1261)	this study
CSO-1314	TCCTAGTTAGTCACCCGGGTACCATTCTAGTGTCCTTGTAAATTTTTAT	Deletion of racR (Cj1261)	this study
CSO-1315	TGTGTTTTAGTACCTGGAGGGAATAGATGACAAAAAATTATTCTATTCATACC	Deletion of racR (Cj1261)	this study
CSO-1316	TTCTTGATAGTCTAGAAAATCAGG	Deletion of racR (Cj1261)	this study
CSO-1317	AAAGTTGATATAGCTCATGAACC	Validation of racR deletion (Cj1261)	this study
CSO-1369	GTACCCGGGTGACTAACTAGGAACAAATCGGAATTTACGGA	Amplification of CmR cassette	this study
CSO-1370	TATTCCCTCCAGGTACTAAAACACAGGCACCAATAACTGCCTTAA	Amplification of CmR cassette	this study
CSO-1402	GTTTTTTCTAGAGCTCTTAGTGGTATTACCAC	Cloning in C. jejuni Cj0046 complementation/overexpression vector	34843430
CSO-1405	GTTTTTCTCGAGAAGTCCCATAGCAGAAGCAA	Cloning in C. jejuni Cj0046 complementation/overexpression vector	34843430
CSO-1669	P-AGTAAAGGAGAAGAACTTTTCACTG	Amplification of gfpmut3	this study
CSO-1680	GAGTGATTGAAATGAATTTTTATTGG	Validation of fur deletion (Cj0400)	this study
CSO-1681	ATGCTTTTATTTTAGGATTTACCTTG	Deletion of fur (Cj0400)	this study
CSO-1682	TCCTAGTTAGTCACCCGGGTACATCACTCCCCTTTTTGAGTATTG	Deletion of fur (Cj0400)	this study
CSO-1683	TGTGTTTTAGTACCTGGAGGGAATATTTGATAATATTTTAGAGCAGCAAAG	Deletion of fur (Cj0400)	this study
CSO-1684	CTCACCACTTTAGAACGCAC	Deletion of fur (Cj0400)	this study
CSO-1685	CCTTGCAAGAAATGAATAATAATGC	Validation of perR deletion (Cj0322)	this study
CSO-1686	TTTTTGCTAAACCTTTAGATGAAGAG	Deletion of perR (Cj0322)	this study
CSO-1687	TCCTAGTTAGTCACCCGGGTACTTTATTCCTTGCTTTTTTAAGTAAAAATAATA	Deletion of perR (Cj0322)	this study
CSO-1688	TGTGTTTTAGTACCTGGAGGGAATAGCAAAATAAGGTTAAAATAACCCATATATT	Deletion of perR (Cj0322)	this study
CSO-1689	AGGCTCTTCATAAATATCAATATAAC	Deletion of perR (Cj0322)	this study
CSO-1728	GTTTTTTCCCGGGATCCTTCGGATTTAAAATTTTTACTAT	Amplification of porA promoter	this study
CSO-1729	TTTGATCGCTTCTTCAAGTGG	Amplification of porA promoter	this study
CSO-1813	GTTTTTGGATCCTTTTATGGATAATTTTTAAAATCATTTG	Amplification of polar KanR with H. pylori RepG promoter	34290242
CSO-1849	CAAAAGCTTATGAAAATTTCTTTCATAC	Deletion of pnp (Cj1253)	34843430
CSO-1850	TCCTAGTTAGTCACCCGGGTACTATTTCTGTATTTTTGTTAATTTCTATGC	Deletion of pnp (Cj1253)	34843430
CSO-1851	TGTGTTTTAGTACCTGGAGGGAATAGCATCTTAATTTAAGCGAAAACC	Deletion of pnp (Cj1253)	34843430
CSO-1852	GAATTTAAGGATAACACACAAAAGC	Deletion of pnp (Cj1253)	34843430
CSO-1853	TCATGATTTTAATCTCTACACCG	Validation of pnp deletion (Cj1253)	34843430
CSO-1956	AACCACAATTGTATCCAAATAAACTTAT	Amplification of metK promoter	this study
CSO-2276	CTTAATTTAACTTATCCTTTTGAAAC	Cloning in C. jejuni rdxA complementation/overexpression vector	27229370
CSO-2277	CAAGCATTTTATCGGCTAATGG	Cloning in C. jejuni rdxA complementation/overexpression vector	27229370
CSO-2291	AAACTTAGCGTTAAAATTATCACCG	Validation of phosR deletion (Cj0890)	this study
CSO-2292	TCCTAGTTAGTCACCCGGGTACAGTTCGTTTAAATCTATATCATCTTC	Deletion of phosR (Cj0890)	this study
CSO-2293	TGTGTTTTAGTACCTGGAGGGAATATCT AACAAGACTTAGAAATAAATTTCC	Deletion of phosR (Cj0890)	this study
CSO-2294	TAATAATATATTTATATCCTTTGTAAATAAAGC	Deletion of phosR (Cj0890)	this study
CSO-2295	AAAAAGGAGTTGAATTATCTTGCG	Deletion of phosR (Cj0890)	this study
CSO-2305	CCGCCTGAGGGAGAATGC	Validation of cmeR deletion (Cj0368c)	this study
CSO-2306	CCAAGTTTGATCAATTGGACAAG	Deletion of cmeR (Cj0368)	this study
CSO-2307	CCTAGTTAGTCACCCGGGTACGCTTTGATTTTTTCTTGTCTGGC	Deletion of cmeR (Cj0368)	this study
CSO-2308	TGTTTTAGTACCTGGAGGGAATAGTTTTTCTAAATGGAATCAATAGCTC	Deletion of cmeR (Cj0368)	this study
CSO-2309	GTAGCAAGAGAAGAGTCGTATTC	Deletion of cmeR (Cj0368)	this study
CSO-2310	CTCGATGGTTTTATGCAACATG	Validation of nssR deletion (Cj0466)	this study
CSO-2311	GCAAAAAAATTGCCAAATTAATGTCC	Deletion of nssR (Cj0466)	this study
CSO-2312	CCTAGTTAGTCACCCGGGTACCTACACTAGATAAAAGTTCTAAATAATC	Deletion of nssR (Cj0466)	this study
CSO-2313	TGTTTTAGTACCTGGAGGGAATACAAATTGCAATTGATTTAAATGTTAGAG	Deletion of nssR (Cj0466)	this study
CSO-2314	GCGGCAAAATCACATAACGC	Deletion of nssR (Cj0466)	this study
CSO-2320	CACCACCGTACCTACAGC	Validation of lysR deletion (Cj1000)	this study
CSO-2321	CCGCTGCCGCACCGC	Deletion of lysR (Cj1000)	this study
CSO-2322	CCTAGTTAGTCACCCGGGTACGTTGGCTGTATGAGTTGGAC	Deletion of lysR (Cj1000)	this study
CSO-2323	TGTTTTAGTACCTGGAGGGAATACGACCTAAAGCGTAAATTTTATACC	Deletion of lysR (Cj1000)	this study
CSO-2324	GCATCAATGATAATATCTTCGCC	Deletion of lysR (Cj1000)	this study
CSO-2573	CTTTAGGAAAATCAGGCATATCC	Validation of rrpB deletion (Cj1556)	this study
CSO-2574	CAAACTTCCAGCACCCCC	Deletion of rrpB (Cj1556)	this study
CSO-2575	CCTAGTTAGTCACCCGGGTACGCGTGGTTTCAATAGGACAAAG	Deletion of rrpB (Cj1556)	this study
CSO-2576	TGTTTTAGTACCTGGAGGGAATAGTCTTGAGAATTGGGGAAATAG	Deletion of rrpB (Cj1556)	this study
CSO-2577	GGATTGTGAGCGCTTTGGG	Deletion of rrpB (Cj1556)	this study
CSO-2578	GCAGTGGTTTTGGAGGATTTG	Validation of hspR deletion (Cj1230)	this study
CSO-2579	GACAGCAATCTAGAGCTTCAC	Deletion of hspR (Cj1230)	this study
CSO-2580	CCTAGTTAGTCACCCGGGTACCAGGTTCATCATAATGCTGTTC	Deletion of hspR (Cj1230)	this study
CSO-2581	TGTTTTAGTACCTGGAGGGAATAGCGGCTAGTAAAGCCGTTG	Deletion of hspR (Cj1230)	this study
CSO-2582	GCAAAGGAATAACGGCTATATC	Deletion of hspR (Cj1230)	this study
CSO-2631	GCCATCAACAACCTCTAATGG	Validation of Cj0440c deletion	this study
CSO-2632	CCAAGGGCATTGATCATACC	Deletion of Cj0440c	this study
CSO-2633	CCTAGTTAGTCACCCGGGTACCTTGCTTTAGGCTTTTATCTTCC	Deletion of Cj0440c	this study
CSO-2634	TGTTTTAGTACCTGGAGGGAATAGTGGCTTTTTGGGAGCATTC	Deletion of Cj0440c	this study
CSO-2635	CAAGGTGAAAAAGCCGCTTTC	Deletion of Cj0440c	this study
CSO-2646	CGCAAGCGTTTTTCTATCAATAG	Validation of flgS deletion (Cj0793)	this study
CSO-2647	GAACTAAGATCTTATGTTGTCCAAG	Deletion of flgS (Cj0793)	this study
CSO-2648	CCTAGTTAGTCACCCGGGTACGTTTGTTCTATAAGACTTTCTAAGC	Deletion of flgS (Cj0793)	this study
CSO-2649	TGTTTTAGTACCTGGAGGGAATACTTGGCTTGTCTCTTTCTAAAG	Deletion of flgS (Cj0793)	this study
CSO-2650	CTTTATCTACACTATAACCATAGG	Deletion of flgS (Cj0793)	this study
CSO-2667	CTTAGCTTTAAGCTTTTTGCCC	Validation of flgR deletion (Cj1024c)	this study
CSO-2668	CCTTAGCAATGACGCAAAGC	Deletion of flgR (Cj1024c)	this study
CSO-2669	CCTAGTTAGTCACCCGGGTACCTCTGCTAATGCAATTTCTAAGG	Deletion of flgR (Cj1024c)	this study
CSO-2670	TGTTTTAGTACCTGGAGGGAATACCCGCCTTTAAGAGAGCG	Deletion of flgR (Cj1024c)	this study
CSO-2671	CTCACACTTCCACCTGCG	Deletion of flgR (Cj1024c)	this study
CSO-2677	GAGCGATGATCTCTATCTCTAC	Validation of Cj1387c deletion	this study
CSO-2678	GCACTTCTTGCTGGATAAGG	Deletion of Cj1387c	this study
CSO-2679	CCTAGTTAGTCACCCGGGTACCTCATATTGCTCACCTAAAACTTC	Deletion of Cj1387c	this study
CSO-2680	TGTTTTAGTACCTGGAGGGAATAGAAGAAATTGCTGAAAAGCTATATG	Deletion of Cj1387c	this study
CSO-2681	CACTTTTGGTGGCAAACTAAAG	Deletion of Cj1387c	this study
CSO-2692	CACCATATCTACACCCTTTCC	Validation of rrpA deletion (Cj1546)	this study
CSO-2693	CAAGAGGTGCATTCCAAGTG	Deletion of rrpA (Cj1546)	this study
CSO-2694	CCTAGTTAGTCACCCGGGTACCCACATTCTTCGAAATTGCACG	Deletion of rrpA (Cj1546)	this study
CSO-2695	TGTTTTAGTACCTGGAGGGAATACTCAAATTCCACCCAAGGTAG	Deletion of rrpA (Cj1546)	this study
CSO-2696	CATCGCTAATGTCAAATCCCC	Deletion of rrpA (Cj1546)	this study
CSO-2751	P-GTTTTTATCGATGGATGTTTTTACCTGGTATAGC	Cloning in C. jejuni Cj0046 complementation/overexpression vector	34843430
CSO-2794	CCCCTTGGATAAAAGGCGAG	Validation of hrcA deletion (Cj0757)	this study
CSO-2795	CATGGGTGTGCGTTATGATATC	Deletion of hrcA (Cj0757)	this study
CSO-2796	CCTAGTTAGTCACCCGGGTACCAAATCCTTTTTATCTCGACTTTTC	Deletion of hrcA (Cj0757)	this study
CSO-2797	TGTTTTAGTACCTGGAGGGAATACTTAGCAGGTAGTGTTTATACGG	Deletion of hrcA (Cj0757)	this study
CSO-2798	CTACATGAAACATTGCTTCGTG	Deletion of hrcA (Cj0757)	this study
CSO-2857	ATCATCCGAATCAATACGGTC	For colony PCR/sequencing, binding in HygR	29499139
CSO-2943	AGTTCAAATACCTTAAGAATCAACA	Validation of flgM deletion (Cj1464)	this study
CSO-2944	CTAGAATGCTTAACAAACTTGGA	Deletion of flgM (Cj1464)	this study
CSO-2945	TCCTAGTTAGTCACCCGGGTAGATTGATCATTTCTGCCTCCT	Deletion of flgM (Cj1464)	this study
CSO-2946	ATTGTTTTAGTACCTGGAGGGAATATTGCTGACTCTTTAATCTAAAACTT	Deletion of flgM (Cj1464)	this study
CSO-2947	TTCCAAAAATACCCATTATAAATCC	Deletion of flgM (Cj1464)	this study
CSO-2977	TTTTATGGATAATTTTTAAAATCATTGCTAAAAATCACCATTTTATTGTATAATTACAAAGTGACTAACTAGGAGGAATAAAT	Amplification of polar HygR with H. pylori RepG promoter	this study
CSO-2978	TCGTAAAAGACAACTTGAACTTG	Deletion of CJnc170	this study
CSO-2979	TTAGCAAATGATTTTAAAAATTATCCATAAAATCGCTTGTTTTGCTAAATACTTTAT	Deletion of CJnc170	this study
CSO-2980	ATTGCACTTATGGGGGTGTTTTGAAAATGGGCTTTTTTTATTTTAATC	Deletion of CJnc170	this study
CSO-2981	GTAGGCGCTGCTGTTTTTAC	Deletion of CJnc170	this study
CSO-2983	ATTTAATCTTGCGTCCTATGTGT	Validation of CJnc170 deletion	this study
CSO-2989	GTTTTTCCCGGGAGCGGACAACGAGTAAAAGA	Amplification of CmR cassette	this study
CSO-3197	GATATATGAGCTGTAATGGAAGC	Validation of insertions at Cj0046	34843430
CSO-3248	GTTTTTATCGATCTTGTGTAGGTGTTAGAGGAA	Overexpression of CJnc170	this study
CSO-3270	AATATCAAGTGATAAATAAGAATCAAGC	Cloning in C. jejuni rdxA complementation/overexpression vector	34843430
CSO-3279	P-AGCAAAGGAGAAGAACTTTTCACT	Amplification of sfgfp	32069333
CSO-3717	GTTTTTATCGATTTATTTGTAGAGCTCATCCATGCCA	Amplification of sfgfp	this study
CSO-3988	GATGGTTATACTTCAGGTAACT	Deletion of CJnc230	this study
CSO-3989	TTAGCAAATGATTTTAAAAATTATCCATAAAATAAAGCAAGGCTTGCTCCC	Deletion of CJnc230	this study
CSO-3991	ATTGCACTTATGGGGGTGTTTATAATTTTTTAGAAAGGAGAAAAAATG	Deletion of CJnc230	this study
CSO-3993	ATTTTGTTCGAATACGCGACAT	Deletion of CJnc230	this study
CSO-3995	TGCCGCACCAAATCAACAAA	Validation of CJnc230 deletion	this study
CSO-4134	ATTGTTTTAGTACCTGGAGGGAATATGAAATTAAAGTCAATGTTATACGTG	Deletion of rny (Cj1209)	34843430
CSO-4207	CATAAAAAGTCCTTTCATTTAAAATGAACC	Amplification of metK promoter	this study
CSO-4254	P-CAAGCCTATCTTGGTAGTCTT	Complementation/overexpression of CJnc230, RT-PCR primer binding CJnc230 5' end	https://doi.org/10.1101/2022.11.09.515450
CSO-4255	GTTTTTCCCGGGGGGAGCAAGCCTTGCTTTA	RT-PCR primer binding 5'-extended CJnc230	this study
CSO-4257	GTTTTTATCGATGAAAGCATTAAGTTAAAACTAATATAAG	Complementation/overexpression of CJnc230	https://doi.org/10.1101/2022.11.09.515450
CSO-4297	TGATTATTCTATCTTTAAAAAATAAAATTAA	NB detection of 3'-extended CJnc230, RT-PCR primer	this study
CSO-4430	GCGCTTTACTTGATCGTGC	Validation of flgM C-terminal 3xFLAG-tagging	this study
CSO-4431	CCTTAAAAGAACAAACCAATGC	flgM C-terminal 3xFLAG-tagging	this study
CSO-4432	TCACCGTCATGGTCTTTGTAGTCGATTAAAGAGTCAGCAATCGC	flgM C-terminal 3xFLAG-tagging	this study
CSO-4433	TGTTTTAGTACCTGGAGGGAATACGCAGAGCAGATTAAAAACG	flgM C-terminal 3xFLAG-tagging	this study
CSO-4434	CAAACATTTTATTTACTAAGCCATCA	flgM C-terminal 3xFLAG-tagging	this study
CSO-4466	ATGATGAAGATAAAAAACTTTCTCAT	Deletion of cheQ (Cj0249)	this study
CSO-4467	TCCTAGTTAGTCACCCGGGTATACAATTTAGAGCCTTAAAAAGGC	Deletion of cheQ (Cj0249)	this study
CSO-4468	ATTGTTTTAGTACCTGGAGGGAATAGGGCTAAATTATCATCAGCATAT	Deletion of cheQ (Cj0249)	this study
CSO-4469	GGATAAAATAGGCGTTATTAAATCT	Deletion of cheQ (Cj0249)	this study
CSO-4470	GACGTTTCACCTTATGGTTTAAA	Validation of cheQ deletion (Cj0249)	this study
CSO-4721	ATAAGTTTATTTGGATACAATTGTGGTTGAGGATTATAACTAAGATCAAGG	Amplification of flgM 5'UTR	this study
CSO-4722	AGTGAAAAGTTCTTCTCCTTTGCTCACATAACTTTGTTGTATAGGATT	Amplification of flgM 5'UTR	this study
CSO-4723	ATAAGTTTATTTGGATACAATTGTGGTTATTATATTAATTTTTTATTGAAGGCAG	Amplification of Cj1387c 5'UTR	this study
CSO-4724	AGTGAAAAGTTCTTCTCCTTTGCTTATAAATTGTTGTTTTTGTCCCTC	Amplification of Cj1387c 5'UTR	this study
CSO-4727	GGATGAGGGACAAAAACAAC	Validation of Cj1387c C-terminal 3xFLAG-tagging	this study
CSO-4728	GCAAGTGAGCTTATGCAAAATA	Cj1387c C-terminal 3xFLAG-tagging	this study
CSO-4729	TCACCGTCATGGTCTTTGTAGTCTTTTTTAAATTTCTTCAGATACCTATA	Cj1387c C-terminal 3xFLAG-tagging	this study
CSO-4730	TGTTTTAGTACCTGGAGGGAATAGGTATTTTTAATATAAAAGGGGCG	Cj1387c C-terminal 3xFLAG-tagging	this study
CSO-4731	TCATAAAGGCGATAGCTTGC	Cj1387c C-terminal 3xFLAG-tagging	this study
CSO-4738	P-CATCGTAATTGTAGCACATAAATT	Amplification of porA promoter	https://doi.org/10.1101/2022.11.09.515450
CSO-4744	TGAATTACAAGACTTGCTGAATAAAGAAAAGTTAGAACAAAAATACAAGTC	Complementation of flaA	32069333
CSO-4745	GCACTGTAAAGTATGCTAGCTAGAGCAAGTTTTAGTTTAATTAAAAATTTTAGAG	Complementation of flaA	32069333
CSO-4820	GCTATACCAGGTAAAAACATCCATCGATGAAAGCATTAAGTTAAAACTAATATAAG	Overexpression of CJnc230 in C. jejuni Cj0046 plasmid	this study
CSO-4927	ACGACGTTGTAAAACGACGG	UNI-61 binding pUC-based plasmids for colony PCR on pGEM-T vector together with REV	this study
CSO-5090	GTTTTTCCCGGGTCATTCAAAGAGGTTATCAAGCAA	Amplification of CJnc230 promoter	this study
CSO-5091	TGCACTTATGGGGGTGTTTCATATGATCCTTCGGATTTAAAATTTTTACTAT	Overexpression of CJnc230/CJnc170 in C. jejuni Cj0046 plasmid	this study
CSO-5096	P-TCATTTTAAATGAAAGGACTTTTTATG	Amplification of metK 5'UTR	this study
CSO-5097	GTTTTTCCCGGGAGCTTCATAAACTCCCAAAATAC	Amplification of flgE promoter	this study
CSO-5098	AAGTTTACAAGCAAGTTCTGTTC	Amplification of flgE promoter	this study
CSO-5099	TGCACTTATGGGGGTGTTTCATATGAGCTTCATAAACTCCCAAAATAC	Construction of flgE transcriptional reporter in Cj0046 locus	this study
CSO-5100	GCTATACCAGGTAAAAACATCCATCGATTTATTTGTAGAGCTCATC	Construction of transcriptional reporters in Cj0046 locus	this study
CSO-5105	GTTTTTTTTAATACGACTCACTATAGGCAAGCCTATCTTGGTAGTCT	Amplification of CJnc230 for in-vitro transcription	this study
CSO-5106	ATTTTATTGCAACCCACCCCTA	Amplification of CJnc230 for in-vitro transcription	this study
CSO-5107	GTTTTTTTTAATACGACTCACTATAGGATTATATTAATTTTTTATTGAAGGCAG	Amplification of Cj1387c for in-vitro transcription	this study
CSO-5110	CTGTAAAGTATGCTAGCTAGAG	Amplfication of sfgfp for in-vitro transcription	this study
CSO-5111	GTTTTTTTTAATACGACTCACTATAGGGAGGATTATAACTAAGATCAAGG	Amplification of flgM for in-vitro transcription	this study
CSO-5118	TGCAACATTGGTGTTAATACGA	Amplification of flaA 5'UTR	this study
CSO-5136	CAGCATTTTGAATTCTAACCCC	NB detection of flgE mRNA	this study
CSO-5138	ATTTTATTGCAACCCACCCCT	NB detection of CJnc230 3' end, RT-PCR primer	this study
CSO-5143	GTAAAGCAAGGCTTGCTCC	Amplification of CJnc230 promoter	this study
CSO-5144	TGCACTTATGGGGGTGTTTCATATGTCATTCAAAGAGGTTATCAAGCAA	Construction of CJnc230 transcriptional reporter in Cj0046 locus	this study
CSO-5160	AATCTCTCTTTAAATTTTGCATAATG	Validation of flgE deletion (Cj1729c)	this study
CSO-5161	AGGTATAGATCCAGGTTCGA	Deletion of flgE (Cj1729c)	this study
CSO-5163	ATTGCACTTATGGGGGTGTTTCAACTTTTGAAATTTTTTATGAATTTTTTA	Deletion of flgE (Cj1729c)	this study
CSO-5164	TTAGCAAATGATTTTAAAAATTATCCATAAAAGAGGTTATCAAGCAAACTCAAA	Deletion of flgE (Cj1729c)	this study
CSO-5165	CTCCGTGTAATGCTAAAGTTTC	Deletion of flgE (Cj1729c)	this study
CSO-5192	TCAATTTATTGCTAACTCACTCTT	Primer binding CJnc230, for circular RACE	this study
CSO-5216	TTGAACTGCCTAGAATTTATTGCTAACTCAC	For SDM in CJnc230 single-stranded region	this study
CSO-5217	GTGAGTTAGCAATAAATTCTAGGCAGTTC	For SDM in CJnc230 single-stranded region	this study
CSO-5218	GTTTTTATGCATAACCACAATTGTATCCAAATAAACTTAT	Amplification of metK promoter	this study
CSO-5219	P-GAATCTTTTCAAAATATTGCAATCAA	Overexpression of CJnc170	this study
CSO-5246	GTTTTTCCCGGGAAACTTCATATACAAGATAAAACGC	Amplification of flaA promoter	this study
CSO-5247	TTAAAAAAATTCAAGCTCATCCATG	Amplification of flaA promoter	this study
CSO-5248	TGCACTTATGGGGGTGTTTCATATGAAACTTCATATACAAGATAAAACGC	Construction of flaA transcriptional reporter in Cj0046 locus	this study
CSO-5273	CATATTGCTCACCTAAAACTTC	Amplification of Cj1387c for in-vitro transcription	this study
CSO-5275	GAATTCAAAGAAAGACGAAGAAAT	Validation of fliA C-terminal 3xFLAG-tagging	this study
CSO-5276	GCAAGAAAAAGAGTTAACGGC	fliA C-terminal 3xFLAG-tagging	this study
CSO-5277	TCACCGTCATGGTCTTTGTAGTCCACTAGCCTTTCTCTAAGTTTT	fliA C-terminal 3xFLAG-tagging	this study
CSO-5278	TGTTTTAGTACCTGGAGGGAATAGCCTAAAAGAAATCAGTGAAATTT	fliA C-terminal 3xFLAG-tagging	this study
CSO-5279	GGAAAAGCTATGCTTGGATTG	fliA C-terminal 3xFLAG-tagging	this study
CSO-5341	TTAACTTTCTATAGCTTGTTTTAAATC	RT-PCR primer binding stop codon of metB	this study
CSO-5342	CATAAACGCAAAAGTTTTTTAAAGC	RT-PCR primer binding transcript start of flgE	this study
CSO-5344	TGGTTATTGTTCTGTTAGTGCCTA	Construction of flaA S395C mutant by SDM	this study
CSO-5345	CACTAACAGAACAATAACCACCTAA	Construction of flaA S395C mutant by SDM	this study
CSO-5385	GTTTTTCCCGGGCAGAAAAAGACTTAGAACTTGC	Amplification of CJnc170 promoter	this study
CSO-5386	GAAAAGATTCAAATACTATATCGC	Amplification of CJnc170 promoter	this study
CSO-5387	TGCACTTATGGGGGTGTTTCATATGCAGAAAAAGACTTAGAACTTGC	Construction of CJnc170 transcriptional reporter in Cj0046 locus	this study
HPK1	GTACCCGGGTGACTAACTAGG	Amplification of non-polar KanR/HygR/GmR	20164839
HPK2	TATTCCCTCCAGGTACTAAAACA	Amplification of non-polar KanR/HygR/GmR	20164839
HPK2-term	AAACACCCCCATAAGTGCAATTATGGGGATAAATATTCCCTCCAGGTACTAAAACA	Amplification of KanR cassette with H. pylori RepG terminator	34843430
REV	TTCACACAGGAAACAGCTATGAC	Primer binding pUC-based plasmids for colony PCR on pGEM-T vector together with UNI-61	this study
