# Supplementary material for: Interplay of two small RNAs fine-tunes hierarchical flagella gene expression in Campylobacter jejuni
Source: Nat Commun. 2024 Jun 19;15:5240. doi: 10.1038/s41467-024-48986-8 (PMC11187230; doi:10.1038/s41467-024-48986-8)
Supplement: Supplementary file 12 — Supplementary Dataset 9 [file 41467_2024_48986_MOESM12_ESM.xlsx]

## Sheet: Supplementary Dataset 9
Reporter	Name	Strain number	Description	Sequence (5’-3’)
translational	Cj1387c-sfGFP	CSS-6297	PmetK-Cj1387c5'UTR-sfgfp	ATAAGTTTATTTGGATACAATTGTGGTTATTATATTAATTTTTTATTGAAGGCAGTTTTATGGATGAGGGACAAAAACAACAATTTATAAGCAAAGGAGAAGAACTTTTCACTGGAGTTGTCCCAATTCTTGTTGAATTAGATGGTGATGTTAATGGGCACAAATTTTCTGTCCGTGGAGAGGGTGAAGGTGATGCTACAAACGGAAAGCTTACCCTTAAATTTATTTGCACTACTGGAAAACTACCTGTTCCATGGCCAACACTTGTCACTACTCTCACTTATGGTGTTCAATGCTTTTCCCGTTATCCGGATCATATGAAACGGCATGACTTTTTCAAGAGTGCCATGCCCGAAGGTTATGTACAGGAACGCACTATATCTTTCAAAGATGACGGGA…
translational	flgM-sfGFP	CSS-6300	PmetK-flgM5'UTR-sfgfp	ATAAGTTTATTTGGATACAATTGTGGTTGAGGATTATAACTAAGATCAAGGAGGCAGAAATGATCAATCCTATACAACAAAGTTATGTGAGCAAAGGAGAAGAACTTTTCACTGGAGTTGTCCCAATTCTTGTTGAATTAGATGGTGATGTTAATGGGCACAAATTTTCTGTCCGTGGAGAGGGTGAAGGTGATGCTACAAACGGAAAGCTTACCCTTAAATTTATTTGCACTACTGGAAAACTACCTGTTCCATGGCCAACACTTGTCACTACTCTCACTTATGGTGTTCAATGCTTTTCCCGTTATCCGGATCATATGAAACGGCATGACTTTTTCAAGAGTGCCATGCCCGAAGGTTATGTACAGGAACGCACTATATCTTTCAAAGATGACGGGA…
transcriptional	PCJnc230-sfGFP	CSS-6697	PCJnc230-metK5'UTR-sfgfp	TCATTCAAAGAGGTTATCAAGCAAACTCAAAAACCATTTCAACGAGTGATCAAATGCTCCAAACTCTAATCCAGCTTAAACAATAATTTAAGCTTAGTATTCTATAAAATATTGTTTTTTGCTCCCTTTAAGGGAGCAAGCCTTGCTTTACTCATTTTAAATGAAAGGACTTTTTATGAGCAAAGGAGAAGAACTTTTCACTGGAGTTGTCCCAATTCTTGTTGAATTAGATGGTGATGTTAATGGGCACAAATTTTCTGTCCGTGGAGAGGGTGAAGGTGATGCTACAAACGGAAAGCTTACCCTTAAATTTATTTGCACTACTGGAAAACTACCTGTTCCATGGCCAACACTTGTCACTACTCTCACTTATGGTGTTCAATGCTTTTCCCGTTATCC…
transcriptional	PflgE-sfGFP	CSS-6652	PflgE-metK5'UTR-sfgfp	AGCTTCATAAACTCCCAAAATACCTTTAAATTTTTTCTATAAATTTTTAAAAAATTCATAAAAAATTTCAAAAGTTGGAACAGAACTTGCTTGTAAACTTTCATTTTAAATGAAAGGACTTTTTATGAGCAAAGGAGAAGAACTTTTCACTGGAGTTGTCCCAATTCTTGTTGAATTAGATGGTGATGTTAATGGGCACAAATTTTCTGTCCGTGGAGAGGGTGAAGGTGATGCTACAAACGGAAAGCTTACCCTTAAATTTATTTGCACTACTGGAAAACTACCTGTTCCATGGCCAACACTTGTCACTACTCTCACTTATGGTGTTCAATGCTTTTCCCGTTATCCGGATCATATGAAACGGCATGACTTTTTCAAGAGTGCCATGCCCGAAGGTTA…
transcriptional	PflaA-sfGFP	CSS-7086	PflaA-metK5'UTR-sfgfp	AAACTTCATATACAAGATAAAACGCATTTCATCACAGCTTATATTAAAGCTTACCATGAATGGTTGCTTTATTTTATAGAAAAGTTAGAACAAAAATACAAGTCTTTGTCAAAAGTATGAAATTTTATTGCTAAAGTATAAAATATTTTTTTGATTGCACGATATAGCATTTAACAAGTTCATGGATGAGCTTGAATTTTTTTAATCATTTTAAATGAAAGGACTTTTTATGAGCAAAGGAGAAGAACTTTTCACTGGAGTTGTCCCAATTCTTGTTGAATTAGATGGTGATGTTAATGGGCACAAATTTTCTGTCCGTGGAGAGGGTGAAGGTGATGCTACAAACGGAAAGCTTACCCTTAAATTTATTTGCACTACTGGAAAACTACCTGTTCCATG…
transcriptional	PCJnc170-sfGFP	CSS-7295	PCJnc170-metK5'UTR-sfgfp	CAGAAAAAGACTTAGAACTTGCCTTAAAAATAGCCCTTACCTATACTAAACACGAAGTAGGAAAAAGCTATGAACTTAAATTTAAAAATCAAGCTTATACAAGTATAGCTTTTGAAAATAAGGCTGATATTAATCAATTTTTTATTAGTTAAAGTATAAAGTATTTAGCAAAACAAGCGATATAGTATTTGAATCTTTTCTCATTTTAAATGAAAGGACTTTTTATGAGCAAAGGAGAAGAACTTTTCACTGGAGTTGTCCCAATTCTTGTTGAATTAGATGGTGATGTTAATGGGCACAAATTTTCTGTCCGTGGAGAGGGTGAAGGTGATGCTACAAACGGAAAGCTTACCCTTAAATTTATTTGCACTACTGGAAAACTACCTGTTCCATGGCCAA…
