# Supplementary material for: Interplay of two small RNAs fine-tunes hierarchical flagella gene expression in Campylobacter jejuni
Source: Nat Commun. 2024 Jun 19;15:5240. doi: 10.1038/s41467-024-48986-8 (PMC11187230; doi:10.1038/s41467-024-48986-8)
Supplement: Supplementary file 13 — Supplementary Dataset 10 [file 41467_2024_48986_MOESM13_ESM.xlsx]

## Sheet: Supplementary Dataset 10
Transcript name	Template		Primers		Length [nt]	Sequence (5’-3’)
CJnc230 WT	gDNA	CSS-5295	CSO-5105	CSO-5106	98	CAAGCCUAUCUUGGUAGUCUUGUAAUACUAGGCUUAGGCUUGAACUGCCUUCAAUUUAUUGCUAACUCACUCUUGCUAGGGGUGGGUUGCAAUAAAAU
CJnc230 M1	pFK33.1	CSS-6868	CSO-5105	CSO-5106	98	CAAGCCUAUCUUGGUAGUCUUGUAAUACUAGGCUUAGGCUUGAACUGCCUAGAAUUUAUUGCUAACUCACUCUUGCUAGGGGUGGGUUGCAAUAAAAU
Cj1387c leader	gDNA	CSS-5295	CSO-5107	CSO-5273	104	AUUAUAUUAAUUUUUUAUUGAAGGCAGUUUUAUGGAUGAGGGACAAAAACAACAAUUUAUAAAGUUGACAUAUUUUUUAGGAGAAGUUUUAGGUGAGCAAUAUG
flgM leader	gDNA	CSS-5295	CSO-1092	CSO-1093	94	AUUAUAACUAAGAUCAAGGAGGCAGAAAUGAUCAAUCCUAUACAACAAAGUUAUGUGGCAAAUACCGCAUUAAAUACAAAUAGAAUAGAUAAAG
Cj1387c-sfgfp	gDNA	CSS-6297	CSO-5107	CSO-5110	803	AUUAUAUUAAUUUUUUAUUGAAGGCAGUUUUAUGGAUGAGGGACAAAAACAACAAUUUAUAAGCAAAGGAGAAGAACUUUUCACUGGAGUUGUCCCAAUUCUUGUUGAAUUAGAUGGUGAUGUUAAUGGGCACAAAUUUUCUGUCCGUGGAGAGGGUGAAGGUGAUGCUACAAACGGAAAGCUUACCCUUAAAUUUAUUUGCACUACUGGAAAACUACCUGUUCCAUGGCCAACACUUGUCACUACUCUCACUUAUGGUGUUCAAUGCUUUUCCCGUUAUCCGGAUCAUAUGAAACGGCAUGACUUUUUCAAGAGUGCCAUGCCCGAAGGUUAUGUACAGGAACGCACUAUAUCUUUCAAAGAUGACGGGACUUACAAGACGCGUGCUGAAGUCAAGUU…
flgM-sfgfp	gDNA	CSS-6300	CSO-5111	CSO-5110	803	GAGGAUUAUAACUAAGAUCAAGGAGGCAGAAAUGAUCAAUCCUAUACAACAAAGUUAUGUGAGCAAAGGAGAAGAACUUUUCACUGGAGUUGUCCCAAUUCUUGUUGAAUUAGAUGGUGAUGUUAAUGGGCACAAAUUUUCUGUCCGUGGAGAGGGUGAAGGUGAUGCUACAAACGGAAAGCUUACCCUUAAAUUUAUUUGCACUACUGGAAAACUACCUGUUCCAUGGCCAACACUUGUCACUACUCUCACUUAUGGUGUUCAAUGCUUUUCCCGUUAUCCGGAUCAUAUGAAACGGCAUGACUUUUUCAAGAGUGCCAUGCCCGAAGGUUAUGUACAGGAACGCACUAUAUCUUUCAAAGAUGACGGGACUUACAAGACGCGUGCUGAAGUCAAGUU…
flaA-sfgfp	pFK35.15	CSS-6872	CSO-0709	CSO-5110	817	UAACAAGUUCAUGGAUGAGCUUGAAUUUUUUUAAAAGGAUUUAAAAUGGGAUUUCGUAUUAACACCAAUGUUGCAAGCAAAGGAGAAGAACUUUUCACUGGAGUUGUCCCAAUUCUUGUUGAAUUAGAUGGUGAUGUUAAUGGGCACAAAUUUUCUGUCCGUGGAGAGGGUGAAGGUGAUGCUACAAACGGAAAGCUUACCCUUAAAUUUAUUUGCACUACUGGAAAACUACCUGUUCCAUGGCCAACACUUGUCACUACUCUCACUUAUGGUGUUCAAUGCUUUUCCCGUUAUCCGGAUCAUAUGAAACGGCAUGACUUUUUCAAGAGUGCCAUGCCCGAAGGUUAUGUACAGGAACGCACUAUAUCUUUCAAAGAUGACGGGACUUACAAGACGCGU…
