# Supplementary material for: Interplay of two small RNAs fine-tunes hierarchical flagella gene expression in Campylobacter jejuni
Source: Nat Commun. 2024 Jun 19;15:5240. doi: 10.1038/s41467-024-48986-8 (PMC11187230; doi:10.1038/s41467-024-48986-8)
Supplement: Supplementary file 15 — Source Data [file 41467_2024_48986_MOESM15_ESM.xlsx]

## Sheet: Figure 1b
Figure 1b: Northern blot
																								CSO-5136 complementary to flgE
												1118/881 nt -
												692 nt -												2 days exposure
												501/489 nt -
												404 nt -
												331 nt -
												242 nt -
												190 nt -
												147 nt -
												110 nt -
												67 nt -
												34/26 nt -
												19 nt -
																			normal contrast
	1118/881 nt -
	692 nt -
	501/489 nt -
	404 nt -
	331 nt -
	242 nt -
	190 nt -
	147 nt -
	110 nt -
																								CSO-0537 complementary to CJnc230
																								7 days exposure
	67 nt -
	34/26 nt -
	19 nt -
							normal contrast											high contrast
	1118/881 nt -
	692 nt -
	501/489 nt -
	404 nt -
	331 nt -
	242 nt -
	190 nt -
	147 nt -
	110 nt -
	67 nt -
																								CSO-0182 complementary to CJnc170
	34/26 nt -
	19 nt -																							4 days exposure
							normal contrast											high contrast
																								CSO-0192 complementary to 5S rRNA
																								4 hours exposure
																								As the signal for 5S rRNA is particularly strong, it was impossible to visualize the nt ladder on the same gel.
																								However, the 5S rRNA of C. jejuni runs at the height of approx. 120 nt.
																		normal contrast

## Sheet: Figure 2a
Figure 2a: Northern blot
																							CSO-5136 complementary to flgE
	1118/881 nt -
	692 nt -																						6 days exposure
	501/489 nt -
	404 nt -
	331 nt -
	242 nt -
	190 nt -
	147 nt -
	110 nt -
	67 nt -
	34/26 nt -
	19 nt -
						normal contrast												high contrast
	1118/881 nt -
	692 nt -
	501/489 nt -
	404 nt -
	331 nt -
	242 nt -
	190 nt -
	147 nt -
	110 nt -
																							CSO-0537 complementary to CJnc230
																							6 days exposure
	67 nt -
	34/26 nt -
	19 nt -
						normal contrast												high contrast
	1118/881 nt -
	692 nt -
	501/489 nt -
	404 nt -
	331 nt -
	242 nt -
																								CSO-4297 complementary to 3'-extended CJnc230
	190 nt -
																								11 days exposure
	147 nt -
	110 nt -
	67 nt -
	34/26 nt -
	19 nt -
						normal contrast												high contrast
																								CSO-0497 complementary to RnpB RNA
																								6 hours exposure
																								As the signal for RnpB RNA is particularly strong, it was impossible to visualize the nt ladder on the same gel.
																								However, the RnpB RNA of C. jejuni runs at the height of approx. 320 nt (Dugar et al., 2013; PMID: 23696746).
																		normal contrast

## Sheet: Figure 2b
Figure 2b: Primer extension
																							CSO-0537 binding in the middle of CJnc230 as radioactively-labeled primer for reverse transcription
																							6 days exposure
						normal contrast											high contrast

## Sheet: Figure 2d
Figure 2d: RT-PCR
												nt ladder: GeneRuler 1 kb Plus DNA Ladder, Thermo Scientific
												CSO-5342 x 5341: amplification from flgE transcriptional start site to metB stop codon
												nt ladder: GeneRuler 1 kb Plus DNA Ladder, Thermo Scientific
												CSO-5342 x 5138: amplification from flgE transcriptional start site to CJnc230 3' end
												nt ladder: GeneRuler 1 kb Plus DNA Ladder, Thermo Scientific
												CSO-4254 x 5341: amplification from CJnc230 5' end to metB stop codon
												nt ladder: GeneRuler 1 kb Plus DNA Ladder, Thermo Scientific
												CSO-4255 x 5138: amplification from 19 nt upstream of CJnc230 5' end to CJnc230 3' end
												nt ladder: GeneRuler 1 kb Plus DNA Ladder, Thermo Scientific
												CSO-4254 x 4297: amplification from CJnc230 5' end to 68 nt downstream of CJnc230 3' end
												nt ladder: GeneRuler 1 kb Plus DNA Ladder, Thermo Scientific
												CSO-4254 x 5138: amplification from CJnc230 5' end to CJnc230 3' end

## Sheet: Figure 3b
Figure 3b: In-line probing
																			*: 0.2 pmol, radiaoctively-labeled at 5' end
							normal contrast								high contrast

## Sheet: Figure 3c
Figure 3c: In-vitro translation, western blot
	130/250 kDa -
	100 kDa -
	70 kDa -
	55 kDa -
	35 kDa -
	25 kDa -													anti-GFP primary antibody
														normal contrast
	15 kDa -
	10 kDa -
														PAGEBlue staining of PAA gel after blotting
	130/250 kDa -
	100 kDa -
	70 kDa -
	55 kDa -
	35 kDa -
														anti-GFP primary antibody
	25 kDa -
														normal contrast
	15 kDa -
	10 kDa -
														PAGEBlue staining of PAA gel after blotting

## Sheet: Figure 3d
Figure 3d: Western blots of epitope-tagged Cj1387c and FlgM (top), northern blot validation of sRNA expression (below)
Cj1387c-3xFLAG		Signal intensities [%] of Cj1387c-3xFLAG in various backgrounds quantified by AIDA													Statistical analysis performed with GraphPad Prism
		Replicate 1	Replicate 2	Replicate 3	Replicate 4	Replicate 5	Replicate 6	Replicate 7	Replicate 8	mean	SD				Table Analyzed	unpaired t test ΔCJnc230 vs. WT		Table Analyzed	unpaired t test OE CJnc230 vs. WT
	WT	100	100	100	100	100	100	100	100	100	0
	ΔCJnc230	110	128	109	71	130	84	111	128	108.875	20.1149				Column B	ΔCJnc230		Column B	OE CJnc230
	OE CJnc230	27	62	64	51	93	54	81	86	64.75	20.1603				vs.	vs,		vs.	vs,
															Column A	WT		Column A	WT
															Unpaired t test			Unpaired t test
															P value	0.2626		P value	0.0004
															P value summary	ns		P value summary	***
															Significantly different (P < 0.05)?	No		Significantly different (P < 0.05)?	Yes
															One- or two-tailed P value?	Two-tailed		One- or two-tailed P value?	Two-tailed
															t, df	t=1,167, df=14		t, df	t=4,626, df=14
															How big is the difference?			How big is the difference?
															Mean of column A	100		Mean of column A	100
															Mean of column B	108.9		Mean of column B	64.75
															Difference between means (B - A) ± SEM	8,875 ± 7,603		Difference between means (B - A) ± SEM	-35,25 ± 7,620
															95% confidence interval	-7,431 to 25,18		95% confidence interval	-51,59 to -18,91
															R squared (eta squared)	0.0887		R squared (eta squared)	0.6045
FlgM-3xFLAG		Signal intensities [%] of FlgM-3xFLAG in various backgrounds quantified by AIDA													Statistical analysis performed with GraphPad Prism
		Replicate 1	Replicate 2	Replicate 3	Replicate 4	Replicate 5	Replicate 6	Replicate 7		mean	SD				Table Analyzed	unpaired t test ΔCJnc230 vs. WT		Table Analyzed	unpaired t test OE CJnc230 vs. WT
	WT	100	100	100	100	100	100	100		100	0
	ΔCJnc230	69	86	142	79	71	106	111		94.8571	24.4215				Column B	ΔCJnc230		Column B	OE CJnc230
	OE CJnc230	57	59	96	46	77	75	80		70	15.657				vs.	vs,		vs.	vs,
															Column A	WT		Column A	WT
															Unpaired t test			Unpaired t test
															P value	0.6153		P value	0.0005
															P value summary	ns		P value summary	***
															Significantly different (P < 0.05)?	No		Significantly different (P < 0.05)?	Yes
															One- or two-tailed P value?	Two-tailed		One- or two-tailed P value?	Two-tailed
															t, df	t=0,5158, df=12		t, df	t=4,693, df=12
															How big is the difference?			How big is the difference?
															Mean of column A	100		Mean of column A	100
															Mean of column B	94.86		Mean of column B	70
															Difference between means (B - A) ± SEM	-5,143 ± 9,970		Difference between means (B - A) ± SEM	-30,00 ± 6,392
															95% confidence interval	-26,87 to 16,58		95% confidence interval	-43,93 to -16,07
															R squared (eta squared)	0.02169		R squared (eta squared)	0.6473
			Northern blots:
														1118/881 nt -
														692 nt -
														501/489 nt -
														404 nt -
														331 nt -
														242 nt -
														190 nt -
														147 nt -
														110 nt -
																	CSO-0537 complementary to CJnc230
																	5 days exposure
														67 nt -
										normal contrast				34/26 nt -
														19 nt -
							normal contrast								high contrast
																	CSO-0192 complementary to 5S rRNA
																	3 hours exposure
																	As the signal for 5S rRNA is particularly strong, it was impossible to visualize the nt ladder on the same gel.
																	However, the 5S rRNA of C. jejuni runs at the height of approx. 120 nt.
															normal contrast

## Sheet: Figure 3e
Figure 3e: Western blots of Cj1387c and flgM translational reporters (top), northern blot validation of sRNA expression (below)
Cj1387c translational reporter		Signal intensities [%] of Cj1387c-sfGFP in various backgrounds quantified by AIDA													Statistical analysis performed with GraphPad Prism
		Replicate 1	Replicate 2	Replicate 3	Replicate 4					mean	SD				Table Analyzed	unpaired t test OE CJnc230_WT vs. WT		Table Analyzed	unpaired t test OE CJnc230_M1 vs. WT
	WT	100	100	100	100					100	0
	OE CJnc230_WT	68	77	40	83					67	16.4773				Column B	OE CJnc230_WT		Column B	OE CJnc230_M1
	OE CJnc230_M1	98	109	65	95					91.75	16.2999				vs.	vs,		vs.	vs,
															Column A	WT		Column A	WT
															Unpaired t test			Unpaired t test
															P value	0.0133		P value	0.4144
															P value summary	*		P value summary	ns
															Significantly different (P < 0.05)?	Yes		Significantly different (P < 0.05)?	No
															One- or two-tailed P value?	Two-tailed		One- or two-tailed P value?	Two-tailed
															t, df	t=3,469, df=6		t, df	t=0,8767, df=6
															How big is the difference?			How big is the difference?
															Mean of column A	100		Mean of column A	100
															Mean of column B	67		Mean of column B	91.75
															Difference between means (B - A) ± SEM	-33,00 ± 9,513		Difference between means (B - A) ± SEM	-8,250 ± 9,411
															95% confidence interval	-56,28 to -9,722		95% confidence interval	-31,28 to 14,78
															R squared (eta squared)	0.6673		R squared (eta squared)	0.1135
flgM translational reporter		Signal intensities [%] of FlgM-sfGFP in various backgrounds quantified by AIDA													Statistical analysis performed with GraphPad Prism
		Replicate 1	Replicate 2	Replicate 3	Replicate 4					mean	SD				Table Analyzed	unpaired t test OE CJnc230_WT vs. WT		Table Analyzed	unpaired t test OE CJnc230_M1 vs. WT
	WT	100	100	100	100					100	0
	OE CJnc230_WT	66	66	42	57					57.75	9.80752				Column B	OE CJnc230_WT		Column B	OE CJnc230_M1
	OE CJnc230_M1	107	126	115	72					105	20.2114				vs.	vs,		vs.	vs,
															Column A	WT		Column A	WT
															Unpaired t test			Unpaired t test
															P value	0.0003		P value	0.6833
															P value summary	***		P value summary	ns
															Significantly different (P < 0.05)?	Yes		Significantly different (P < 0.05)?	No
															One- or two-tailed P value?	Two-tailed		One- or two-tailed P value?	Two-tailed
															t, df	t=7,462, df=6		t, df	t=0,4285, df=6
															How big is the difference?			How big is the difference?
															Mean of column A	100		Mean of column A	100
															Mean of column B	57.75		Mean of column B	105
															Difference between means (B - A) ± SEM	-42,25 ± 5,662		Difference between means (B - A) ± SEM	5,000 ± 11,67
															95% confidence interval	-56,11 to -28,39		95% confidence interval	-23,55 to 33,55
															R squared (eta squared)	0.9027		R squared (eta squared)	0.02969
			Northern blots:
														1118/881 nt -
														692 nt -
														501/489 nt -
														404 nt -
														331 nt -
														242 nt -
														190 nt -
														147 nt -
														110 nt -
																		CSO-0537 complementary to CJnc230
																		5 days exposure
														67 nt -
														34/26 nt -
														19 nt -	high contrast
								normal contrast								high contrast
																		CSO-0192 complementary to 5S rRNA
																		2.5 hours exposure
																		As the signal for 5S rRNA is particularly strong, it was impossible to visualize the nt ladder on the same gel.
																		However, the 5S rRNA of C. jejuni runs at the height of approx. 120 nt.
																normal contrast

## Sheet: Figure 4a
Figure 4a: Western blots of epitope-tagged FlaA (top), northern blot validation of sRNA expression (below)
FlaA-3xFLAG		Signal intensities [%] of FlaA-3xFLAG in various backgrounds quantified by AIDA													Statistical analysis performed with GraphPad Prism
		Replicate 1	Replicate 2	Replicate 3	Replicate 4	Replicate 5	Replicate 6	Replicate 7	Replicate 8	mean	SD				Table Analyzed	unpaired t test ΔCJnc230 vs. WT		Table Analyzed	unpaired t test OE CJnc230 vs. WT
	WT	100	100	100	100	100	100	100	100	100	0
	ΔCJnc230	92	109	78	151	117	160	54	94	106.875	33.3408				Column B	ΔCJnc230		Column B	OE CJnc230
	OE CJnc230	285	162	130	280	137	340	125	285	218	82.003				vs.	vs,		vs.	vs,
															Column A	WT		Column A	WT
															Unpaired t test			Unpaired t test
															P value	0.594		P value	0.0019
															P value summary	ns		P value summary	**
															Significantly different (P < 0.05)?	No		Significantly different (P < 0.05)?	Yes
															One- or two-tailed P value?	Two-tailed		One- or two-tailed P value?	Two-tailed
															t, df	t=0,5456, df=14		t, df	t=3,807, df=14
															How big is the difference?			How big is the difference?
															Mean of column A	100		Mean of column A	100
															Mean of column B	106.9		Mean of column B	218
															Difference between means (B - A) ± SEM	6,875 ± 12,60		Difference between means (B - A) ± SEM	118,0 ± 30,99
															95% confidence interval	-20,15 to 33,90		95% confidence interval	51,52 to 184,5
															R squared (eta squared)	0.02082		R squared (eta squared)	0.5087
			Northern blots:
														1118/881 nt -
														692 nt -
														501/489 nt -
														404 nt -
														331 nt -
														242 nt -
														190 nt -
														147 nt -
														110 nt -
																	CSO-0537 complementary to CJnc230
																	5 days exposure
														67 nt -
														34/26 nt -
														19 nt -
							normal contrast								high contrast
																	CSO-0192 complementary to 5S rRNA
																	3 hours exposure
																	As the signal for 5S rRNA is particularly strong, it was impossible to visualize the nt ladder on the same gel.
																	However, the 5S rRNA of C. jejuni runs at the height of approx. 120 nt.
															normal contrast

## Sheet: Figure 4b
Figure 4b: Motility assays
		Swimming radii [mm] of CJnc230 mutant strains quantified by ImageJ									Statistical analysis performed with GraphPad Prism
		(each biological replicate represents the mean of triplicate measurements)
		Replicate 1	Replicate 2	Replicate 3		mean	SD				Table Analyzed	unpaired t test ΔflaA vs. WT
	WT	12	12	12		12	0
	ΔflaA	1.67	1	1		1.22333	0.315841				Column B	ΔflaA
	ΔCJnc230	12.3	12	12		12.1	0.141421				vs.	vs,
	C CJnc230	12.3	12	12.67		12.3233	0.274024				Column A	WT
	OE CJnc230	14.67	13.67	15		14.4467	0.565469
											Unpaired t test
											P value	<0,0001
											P value summary	****
											Significantly different (P < 0.05)?	Yes
											One- or two-tailed P value?	Two-tailed
											t, df	t=48,25, df=4
											How big is the difference?
											Mean of column A	12
											Mean of column B	1.223
											Difference between means (B - A) ± SEM	-10,78 ± 0,2233
											95% confidence interval	-11,40 to -10,16
											R squared (eta squared)	0.9983
											Table Analyzed	unpaired t test ΔCJnc230 vs. WT
											Column B	ΔCJnc230
											vs.	vs,
											Column A	WT
											Unpaired t test
											P value	0.3739
											P value summary	ns
											Significantly different (P < 0.05)?	No
											One- or two-tailed P value?	Two-tailed
											t, df	t=1,000, df=4
											How big is the difference?
											Mean of column A	12
											Mean of column B	12.1
											Difference between means (B - A) ± SEM	0,1000 ± 0,1000
											95% confidence interval	-0,1776 to 0,3776
											R squared (eta squared)	0.2
											Table Analyzed	unpaired t test C CJnc230 vs. WT
											Column B	C CJnc230
											vs.	vs,
											Column A	WT
											Unpaired t test
											P value	0.1705
											P value summary	ns
											Significantly different (P < 0.05)?	No
											One- or two-tailed P value?	Two-tailed
											t, df	t=1,669, df=4
											How big is the difference?
											Mean of column A	12
											Mean of column B	12.32
											Difference between means (B - A) ± SEM	0,3233 ± 0,1938
											95% confidence interval	-0,2146 to 0,8613
											R squared (eta squared)	0.4104
											Table Analyzed	unpaired t test OE CJnc230 vs. WT
											Column B	OE CJnc230
											vs.	vs,
											Column A	WT
											Unpaired t test
											P value	0.0036
											P value summary	**
											Significantly different (P < 0.05)?	Yes
											One- or two-tailed P value?	Two-tailed
											t, df	t=6,119, df=4
											How big is the difference?
											Mean of column A	12
											Mean of column B	14.45
											Difference between means (B - A) ± SEM	2,447 ± 0,3998
											95% confidence interval	1,337 to 3,557
											R squared (eta squared)	0.9035

[truncated: 24 more sheets: Figure 4c, Figure 4d, Figure 5a, Figure 5b, Figure 5c, Figure 6a, Figure 6b, Supplementary Fig. 1b, Supplementary Fig. 2b, Supplementary Fig. 5a, Supplementary Fig. 5b, Supplementary Fig. 5c, Supplementary Fig. 6a, Supplementary Fig. 6b, Supplementary Fig. 7a, Supplementary Fig. 7b, Supplementary Fig. 8a, Supplementary Fig. 8b, Supplementary Fig. 9a, Supplementary Fig. 9b …]
